# Supplementary material for: Integrated bioinformatics analysis of nucleotide metabolism based molecular subtyping and biomarkers in lung adenocarcinoma
Source: Front Immunol. 2024 Aug 1;15:1430171. doi: 10.3389/fimmu.2024.1430171 (PMC11324481; doi:10.3389/fimmu.2024.1430171)
Supplement: Supplementary file 4 [file DataSheet_1.csv]

	TCGA-55-8615	TCGA-97-8177	TCGA-86-8674	TCGA-50-6592	TCGA-91-A4BD	TCGA-50-6590	TCGA-50-5051	TCGA-62-A471	TCGA-67-3773	TCGA-NJ-A7XG	TCGA-91-6848	TCGA-55-6986	TCGA-86-6851	TCGA-73-4677	TCGA-78-7540	TCGA-44-6775	TCGA-69-8253	TCGA-MP-A4T8	TCGA-NJ-A55R	TCGA-53-A4EZ	TCGA-55-6970	TCGA-86-8359	TCGA-99-8032	TCGA-50-7109	TCGA-44-7667	TCGA-NJ-A4YG	TCGA-55-8302	TCGA-64-1679	TCGA-38-7271	TCGA-50-6595	TCGA-55-6968	TCGA-44-8120	TCGA-99-8025	TCGA-50-6594	TCGA-44-A479	TCGA-86-8076	TCGA-MP-A4TF	TCGA-78-7161	TCGA-38-4632	TCGA-95-8039	TCGA-86-8075	TCGA-44-6147	TCGA-69-7760	TCGA-44-6148	TCGA-64-1677	TCGA-NJ-A55O	TCGA-05-5420	TCGA-97-8174	TCGA-MP-A4SY
ADSS1	3.8333860135031	2.99844826862592	5.15654223795346	2.55417133057473	3.78335187967405	2.65896548665466	4.17339131697514	5.14037785149049	4.76146081185728	2.67563530076752	0.987975660835373	3.22037639281374	2.81087492226273	4.18711845152108	2.10855791018835	2.04901487731031	4.90790012884172	4.93070422614919	3.95698592461258	4.33869538494313	4.85287777405358	4.30495633946488	2.63117414484093	3.44837239461205	2.89386696863189	2.49643678325542	3.34838824002139	3.38512727994619	1.64653134998916	3.14616642149108	3.92233107265769	2.95022576715425	4.1753249891849	2.30702043251839	1.2356045327633	3.59029062141644	6.80703414437592	4.45560340214882	1.55080218380917	1.91762270172628	3.2731876280484	2.070835807262	1.07148810558418	3.32899439393547	1.65425221343669	3.76374087080556	1.78182130208751	4.10919337763906	3.51581335736198
CPS1	5.90383606429033	0.826517980641521	0.207518076982546	0.705402920129728	0.0226163790673486	2.47292961038627	7.76683762224357	8.51960480410718	0.310107409096058	0.0817486512341679	1.04250426312896	0.818768773144008	0.439463567990981	2.02821550713044	0.206518201665115	1.44061579565897	0.703898037913503	7.62466461146603	1.93455424327791	0.130667339815507	10.0846622510713	7.59418275371333	8.03424323229963	10.0375085181874	3.22390130931296	0.313013608541585	0.184851545680415	0.94253327198194	0.681584195407886	1.39511765379948	0.1598874787305	1.1242619548127	0.641268561053033	0.283803270928366	2.6724253419715	4.50523674274762	4.69273405061563	8.21879860088949	0.605683962538493	1.36999684006484	0.763241585658583	1.67266656304543	0.376623787423014	1.32388882714704	0.156914314653239	6.76960117595965	7.65004504232807	8.60305137764875	1.23731896557455
ADSL	1.22903411687055	1.6718368286812	1.65113207791672	1.09828479572342	0.823993864171393	0.956354084645368	1.29024744758719	1.59564687262412	0.922806773187886	1.46152855947288	1.65438971117717	1.31875066934634	1.18389933454368	0.908736064412629	0.795018812859228	2.37116851549843	0.95821164810969	1.77370100642881	1.20088095428596	1.87306508612287	1.15257284546758	0.513086431134161	1.26957181166376	1.22298998550935	2.17794967460689	1.31086358431875	1.42023984402628	1.12882128065013	0.779974061065757	1.31254900986085	1.63529005427958	1.29584055091704	1.54562247609296	1.76022094646651	1.86016825286164	1.06308871201928	1.27315778237588	1.4314090131677	1.61598121081478	1.30176321746614	1.49231468489253	2.11147640864988	0.959621798479279	1.27124637393546	1.44238620945346	1.24220614857087	0.893439877316117	1.68369645430652	1.51530875974189
ADSS2	5.43221449047173	5.47246827545208	6.15441308517497	5.84330553757272	4.68569351282851	6.55166981487147	5.41385129677022	5.42932136994144	4.79937229310836	6.41059381193038	5.7393566820046	6.29062713958726	5.19736611613578	6.32282769538537	5.78714772147214	6.49984636532458	5.89778254466142	6.17757501177137	5.40519934000654	4.97365259973784	6.8722119124814	5.95668862262736	5.2586282156504	5.42607685660082	6.37232182559957	5.82907829308058	5.53576682027496	6.36061711233004	5.7871503340491	6.23509133758326	5.92812156104906	5.88784935332563	6.08592172930487	5.6854412282367	4.97872647307542	6.07616570359357	5.71521797850087	5.49375939977179	5.97128832954454	6.0992867871893	6.20301512908348	6.25737143547928	6.50712862724193	5.30242872962615	5.17281550892776	5.88581593211801	4.95734817859157	5.9989784808517	6.78908234502631
ABAT	3.4157586665225	2.81752093508571	1.23866459211462	1.46037561920666	1.65145358008402	1.35111945192998	2.27014018460723	0.824890023979398	1.32630723488627	3.08106688049189	1.83037703121393	2.37853936712236	2.66339016545189	3.66892468441892	2.65177501062106	3.4331286468507	1.60701066590133	1.51121500147097	5.16063788011434	0.972692654004265	1.82179183620756	1.48712614513836	2.35549557895265	1.86484975556229	2.95419631038688	3.56934525961792	1.46811407158363	3.7578766597479	2.14264215961284	2.64491762276538	3.48453775007978	4.75688451916076	1.68050440115236	1.97610697083721	3.32420575417459	2.84022150554981	1.00028851015812	2.8842657796359	1.05866283937856	2.91333943475382	2.43103453035161	3.17827371933949	1.12928301694497	5.44715267232239	1.98590112327813	2.03188918533733	0.985937544394243	3.16088792719784	1.96580275104043
AGXT	0.0254540964277491	0.133695032513075	0	0	0	0.0236102151826453	0	0.0487941802608049	0	0	0	0	0.330099418068484	0	0.0724488500696924	0.051627316088515	0	0.0227583975781576	0.0814759815979586	0	0	0.0306892040711404	0.350157749484993	0.0243196791954129	0.169027045134817	0.849198651764703	0	0.134615244425108	0	0.0392787953513676	0.135009441351161	0	0.0321008431670241	0	0.106616328987784	0	0.0788830465219891	0.116763971297723	0	0	0.0529722748139887	0.378178655208042	0	0.0854246562526777	0	0	0	0.0147837526270704	0
GAD1	0.180784391078699	2.15778750909149	0	2.4523318565454	0.0450235216984977	0.489029063850437	0.0996318500144604	1.59234939175696	1.19055165203227	2.98161522824117	0.237686079120165	0.278222697991528	0.367035516155009	0.0201999229434977	0.523160454616757	1.58287726193106	0.139600464585515	0.0994972011701899	1.78479709873263	2.88664768933046	0.594739622332686	1.65379379296927	1.48202217465515	0.0945063386814923	0.1598874787305	2.74942700010976	1.47892004822866	1.18205660901025	0.261951978592154	0.554736183222458	1.37617923151752	1.5245652210772	1.37717928973664	0	0.176578094301317	0.477988108101652	1.08596845386217	0.385927956594824	1.29119096369089	1.5490776800458	0.397145797392781	0.698781486239516	0.0661236424652936	0.217106608083392	1.38139413178685	0.616828166604933	1.0455128670835	0.093154487907083	1.08827730968045
GAD2	0	0.0216218578515189	0	0	0	0	0	0.0172092900322231	0	0	0	0.02828624307911	0	0	0	0.0659398935115391	0.0093471722592526	0	0.019346088804812	0	0	0	0.010636636108737	0	0	0	0	0	0	0	0.132116159533725	0.0130691500195213	0	0.0289934118795487	0	0	0	0	0	0.0113525072299052	0	0.0415233621843504	0	0.0203421795171858	0	0	0	0	0
IL4I1	2.86012851412289	5.69886021250722	1.81856428347791	6.27550810325646	2.90458043492132	5.9875368901537	2.1947174628936	2.75514395848641	4.14770558300597	2.1569790138501	6.17006325309261	3.57485233780251	5.67599371714143	2.4115889465188	2.23887855339185	4.87288636770885	2.35622834066137	3.28924428515664	2.05338941954463	3.31167748386373	4.47522110221847	3.58814493961874	3.02571984648362	4.16502756511938	4.71065217070798	3.07479654915232	5.30304643043429	5.8856353701452	4.8461823784187	5.36717533792859	6.35206991727446	2.38995221315362	3.32913795139468	4.42912047572309	4.92742242873987	4.63677540691902	3.48542682717024	1.8725529962451	3.87263179113525	3.95416838698682	5.3042554810869	3.1674703328128	1.64048211169989	2.76572567865991	3.77890241734403	3.82487984347153	4.80995458198137	2.9538053335959	4.17990909001493
GFPT1	6.42839869989486	6.2714462197089	6.30626223972785	6.98584876631281	4.73679426395717	4.78244526091884	4.8519538770789	6.17865090945123	4.26295926351023	5.85421263374257	5.46849208679368	6.09356440148136	5.43583191705645	6.18225926513485	6.64978500887574	6.67895500371368	6.0766446008386	6.13888203222762	6.06117783021253	6.31135597574026	6.76659383669648	7.53244320521158	5.82361945077468	6.03257475589771	5.44036756225934	5.15775517797959	6.67282132155664	6.76565408200971	5.42745532549806	5.52760523992039	5.66786942332006	7.05701804879487	6.06584369608727	7.30686190110951	5.62558319529085	5.55422352732108	6.291283070872	5.89952127504862	6.58336714037425	5.51238176877175	6.22086003243458	6.84477354359818	6.25024156180903	5.93145614091271	5.30427008577638	6.30320172778618	4.67469226868374	6.06129449892425	6.26788781465684
GLS2	0.563841478880328	0.567837461619218	0.219834523885371	0.368600746514095	0.171334947398768	0.0234682805039054	0.315102453077668	0.18472462050188	0.213502819983916	0.617392527692148	0.0905824763624423	0.0792927672728535	0.136060106880266	0.103799743157668	0.0578314745605733	0.308671563512112	0.0132121114268512	0.211386061679429	0.615698781689101	0.431141535361186	0.134746655368488	0.0603241331511038	0.324234562270531	0.0710761620109589	0.202762485275887	0.295723024539968	0.0848806535912965	0.101515615491244	0.0313951962755343	0.0391383939069583	0.681674141792833	0.224781194395589	0.22404027421793	0.300182309980116	0.0644690173684425	0.0612923384782941	0.188654117836729	0.377623537635727	0.177471364444951	0.318924164030077	0.184089827056126	0.41026869665769	0.108089491840297	0.404031139621825	0.151988666422506	0.200378797984026	0.0469799081444094	0.633756680981961	0.620304881513353
GLS	6.38143393382726	6.54481455467606	2.85589006023251	5.05031449191938	4.30478115678739	5.51218579251167	4.1161651079555	3.48644408369988	4.72036603131881	6.90733655989023	5.7130881495313	4.43227129139649	4.72585565156698	3.91973097790587	4.21483975717771	6.67001601072525	6.20282124359798	4.81762837344222	3.76407009199611	5.16124679001316	4.9992920040511	4.46160713549429	5.41424379871869	4.80045473071214	4.14880397960148	5.66569974315828	7.27880439652334	6.06316207396567	5.35222885593397	4.94386508003636	5.32143749516678	6.89044061252953	6.01734961452491	9.43122429160554	6.50506838451579	4.43536189749141	4.77232381241949	5.51754341744658	6.56713318146965	5.82607556171896	6.0628060178735	6.16128045402328	6.16928767037828	4.49947599961551	5.27242263781843	4.94207341894587	4.20761177977483	4.19973515468175	6.91641334599849
GLUD1	6.90417698071089	6.73393184539494	6.18763514030473	6.43038062420674	5.89768575262101	6.90225571409359	6.48481806177939	6.35209817431592	6.61933817398744	6.88903541071394	6.94334235127192	7.09023418328146	6.05928388529047	7.15127942295426	6.45684885132057	6.740097799075	6.92528382572832	7.00103205939891	5.93276278338188	6.78284099408457	7.25996071063366	6.78145414138246	6.26804507090634	6.27874679467194	6.66669837171729	6.59544995229189	7.37477954901512	7.30627591259675	6.39348313019351	7.48352076029503	5.91714767595075	6.74088439751766	6.82003213199696	6.66879707289739	6.04856316179805	6.6025964346728	6.0457225357346	6.44769159279242	7.82425933316123	6.61759822943395	6.70452618513852	6.74503963386151	5.87951463573296	6.82316085301368	7.12298635909582	6.61346093083939	7.11307847786006	6.70138825568309	6.51519046914069
GLUD2	0.937269053627492	1.76260394917006	1.28699939663384	2.53433556890388	0.735868729073579	1.27506666176574	0.717122541177731	0.701149793233999	2.61814466588625	2.29407664919237	2.77251912681255	2.43874528645368	0.706198987429777	1.89569039046369	1.24153514179572	1.07226567173838	1.7082313882155	1.05547333589843	1.82956545690013	2.47056289453825	2.00636984264993	1.27733018046102	1.09565441671493	2.33379580946216	0.792105705662905	1.2183472092785	1.14574266027761	1.6153692111472	1.71109838635112	1.56895630129227	0.777619601072133	1.29178034806092	0.692159346176776	2.38975952532768	1.33594052850348	2.10805602756647	1.54032490603074	0.813853003582868	1.28694027342252	1.74880469093707	2.61645180319293	1.2909551425076	2.02137312038988	2.52278394550893	1.91754632622448	1.77454461376267	2.74579665801038	1.5726956795752	2.44495854447557
GLUL	7.30168366456617	7.61816228942316	8.77061797699189	7.13160594583898	7.21417338666853	6.55257381117984	7.01196183631668	6.87898031603137	6.46181992406382	8.03715046720374	7.58813744211952	7.28060190462288	7.55624699772332	8.98832112725638	7.80883035352076	8.6477865033327	7.68011615259915	7.05112735359139	7.27711905651212	7.18798147554054	8.63076911376121	9.03717133764464	6.66866094149839	6.71430047643038	7.31701095497456	7.74924462695265	7.12784269465594	8.39831274266102	7.58672046520615	6.94018319805239	7.48800719994203	6.00373939412137	5.8428732648743	6.74699122180837	7.3904166226734	7.99522331768308	6.98985086712969	6.79881262893197	6.28310687868407	7.63789421336347	7.62162627151398	7.85385907855241	6.57674886387622	8.05547767425026	6.66131066010549	7.76610746746416	7.20179360727875	8.83034438684197	6.94494392764027
GOT1	8.32942322944247	5.6615158952921	6.14023877091879	5.6653643443936	7.23569834348855	5.44008180177253	6.78395553941693	7.26439474418275	5.82840563519041	6.15783600440086	6.52830563349283	7.62683042196159	5.33852781729682	6.70797197471889	4.84894336465293	6.20919658205248	6.72133027490211	6.1376264754743	6.53131439313391	6.42719214303025	6.60280425676746	6.52035466972501	8.28459278788793	5.22256115526368	6.86537077331256	5.74664598834444	7.11052402573672	5.88212456408828	5.13512439516859	6.34652968915158	6.53668083339024	6.04675078129202	5.27642222125112	6.70665763229509	6.40894448024625	5.75074583715273	5.61634887422607	7.30084580677053	7.02660422011488	7.8665111577176	5.99692197500739	4.68839467633705	5.19141262535573	5.72824434407105	6.21858938971979	6.88555118150098	6.69932258428309	6.72011426449628	5.85861017143848
GOT2	6.59782611889539	6.28691071090823	6.38777437534346	6.53372997111523	5.89067042439327	6.3033314339384	6.28891589299051	7.06350509944426	5.46236975532969	6.96166731222137	7.38173673948165	6.55921952317975	5.16433174474095	6.23139400570514	5.83660081024076	5.49808807638106	6.36860598438934	6.3973203859036	6.70910311730106	7.54075187655724	6.12255883914707	5.3926952220084	5.86342063212247	6.34058007117523	7.307699915777	5.92535623185498	6.65011686651235	5.73770298352676	5.74566760205268	7.14176792027421	5.75441721380269	6.19077286853788	5.92545118520193	7.03623516622876	6.06495827732352	5.93284544246561	7.30997740155545	5.37265266584247	6.10970322146902	6.39811432590937	5.8507494258965	5.58065594651024	6.60462735408758	6.19678013193825	6.32041246925165	5.94884376791555	5.37495251938926	6.21513690192609	6.5565888204595
GPT	2.17392693199981	1.47892004822866	3.67581593117227	1.07464243793449	1.40168507172246	0.135534869761189	2.46534763729226	2.91951170812698	0.969970101159317	2.02871058595414	0.31440650755482	1.49763791112112	0.627233276490875	2.53124420299953	3.28549099736392	1.0819987803009	1.5392829085698	1.2191530283517	3.41093803322841	2.3078947755125	2.90492719493762	1.98294795515753	1.20745560507309	1.28829949465733	5.33017472981052	2.0768326955574	1.40053792958373	0.369494402007409	0.300416627836874	0.114367024952	3.12586596920193	1.19307782154637	1.91034891538093	3.87220821799198	2.12684073527769	4.93132375667616	2.06691581165119	2.10731961708878	0.899717023002278	0.896543115855899	0.961845549175257	1.44364218801138	0.408494489469444	1.04439411935845	0.773658813110362	1.69563754812701	1.77044850484923	1.99747307197096	1.4466267828586
ASL	2.75002759574348	4.57759801376388	4.07732846411663	3.94049566625235	3.14334443545872	3.11857568210059	2.82546001779442	3.9029514743512	3.80905424002572	4.20353007208615	3.41088377719558	3.41307951607194	3.00459127697631	3.98177047211767	4.66517102832953	3.47677957283675	3.4970374721894	3.2864080554603	3.96734386035174	3.08523767847405	3.32524248339404	4.72988988557788	2.53982881062305	2.32555911322641	2.69866299988588	3.1497796305759	4.2084626348787	2.88812951643231	3.02918782254571	3.15945158261747	2.23860345449236	4.10447085776292	3.48565867024349	5.49697358099828	2.0315010653147	3.05675691879274	3.66894736972996	3.36147361534545	4.00452835824537	3.9754375939968	4.03765456868412	3.81107022623753	2.10121303330662	4.06202670371814	3.27208292674934	4.26022894417533	3.69509184681551	4.08141632824481	4.01899017538475
ASNS	0.579469816844294	0.336740406967293	0.334682679935721	0.632547419778852	0.169155358830894	0.368600746514095	0.64855747805276	0.576183494145623	0.153675649797238	1.08542465625268	0.468635445967137	0.6535186707536	1.4218561281309	0.0775164697020952	0.219710639548779	0.952482674430476	0.208517259805544	1.23982571494662	0.394623890161929	0.8660771263093	0.308011314552178	0.482848283068465	0.875544180836572	0.262312877916334	0.341302652973009	0.823423290685258	0.547548539078039	0.180784391078699	0.200253231593687	0.328147114033631	1.07327183642452	0.374288339169031	0.640343282005866	0.45090770177264	0.5627675001856	0.351062898940385	0.831634069849542	0.393745670660825	1.3756233439289	0.414460305816098	0.482848283068465	1.54654483786064	0.381504882567306	0.367930141431883	0.666756591884803	0.377845610296965	0.307894775512501	0.322620422361685	0.908736064412629
ASPA	0.512580878673969	0.629193396862183	0.159112461230858	0.473111504737003	0.35940871904277	0.143393418693188	0.682753061230546	0.326537348139952	1.02573756141361	0.166201252662703	0.271067049491041	0.678071905112638	0.847676272029597	0.461319002490754	0.231432408447965	0.929260776134585	0.363563593797189	0.36815371109619	0.615039565300711	0.578697237648704	0.852957650865653	0.164914969552451	0.471759741653384	0.34981817197586	0.220577606590899	0.296662967591957	0.193077821546367	0.175045486110914	1.36457243229586	0.453649266043291	0.254956787461375	1.04691008286352	0.414893222560799	0.268913415757555	0.507211102667717	0.516822023445776	0.161823202945348	0.535455799435292	0.176195094863408	0.54794331129035	0.650396946669789	1.79359087685212	0.107286134952222	3.32854927500974	0.235236889089815	0.707966454775976	0.331017236018097	2.18237448827581	0.10929368902294
ASS1	5.95684657193534	8.63114103336043	8.26967045164495	6.55967382113615	6.78064868314537	6.11549733177788	4.46025765290984	9.44935750112693	4.8369441071223	7.03719220778363	4.39008295095166	8.04771723138092	7.48982468450401	7.53843029889907	6.91690055296374	6.89528928991633	8.62725151905165	8.24208464704672	6.81990061032646	6.71634345631928	8.55899920599825	8.82430866554065	6.80535179269579	5.19597745864259	10.3192521204156	7.59222304754363	6.10340531769504	7.91787566670045	7.55553473460972	6.14780935623022	5.7330424461321	6.36790568639779	6.67410891787272	6.86279107154803	3.81934119005877	8.1068947548575	5.85786656994879	5.9117203396264	8.02397884745222	8.3982858040565	6.70914310489154	6.9650523641066	4.67901836321061	6.1354835668235	7.26763036415362	8.93223749232512	7.303308599194	5.72985726497618	6.2044498549576
PPAT	2.93749505739405	2.88217348575438	3.09880692853166	4.82713815575365	2.3080987126545	6.03410123914384	2.82796125514531	3.90534127131177	2.24022272674052	3.33106024441116	4.82734143383616	4.81254443190808	3.29739687223642	2.36420821087701	1.81754140015143	4.27809852237068	3.2968097783911	4.53354466033388	2.97640029841916	3.45374143967128	3.75407508958804	3.59599290990405	3.33456827566613	3.73437362958302	4.63501138032838	3.08839604791895	3.74622676117694	3.73187834880843	2.81409919027455	4.03033607837096	4.24417923446456	3.77620929043742	3.69315238072582	5.01482837652372	3.30114862594527	3.55010031318434	4.71981865606624	3.17147906877823	4.09847009028614	3.42399491922952	3.55051901394689	3.52760461441703	3.62219242044641	2.59579007053066	3.64462926715041	2.39363585562436	2.62704645939241	2.25698043598569	5.2342253856469
NIT2	3.80124144826846	4.01496223993271	4.33641193912083	4.3723113767771	3.71801084282159	4.05640144598798	3.93497876929079	4.49225058420068	4.34065483780154	4.13257684267001	3.38623154532541	4.09621967824174	3.83912314612036	3.96880961581414	3.22667806734086	4.27966443447204	3.7509494524906	3.73704854674619	3.59829373583342	4.99187099837849	3.71497080482976	4.02533892286609	3.31785394762066	3.39878814763377	3.72167888520947	4.16795999559299	3.6221572714835	3.77252968359407	2.96473131018844	3.68673582136059	3.61848534945251	3.95127072512905	3.83718638515903	3.69537029164271	3.3029039075661	3.61445072459439	3.85709520698795	3.16973262927843	4.03545675854936	4.07651634037762	3.79148070238627	3.89003804956711	4.22478119439559	3.71112041811596	4.589859343936	3.58436125251871	3.90253671140029	3.60678568606464	4.32899439393547
AGXT2	0	0	0	0.0255958358826835	0.0313951962755343	0.024603367140657	0	0	0.0396999177209514	0.025879273023259	0	0	0	0	0.015354834293464	0.0333701384605922	0	0	0.00963381939726868	0.0533894195446349	0	0	0	0	0	0.0561673063004266	0.0888200332985851	0.0182068566533119	0	0.0409625477784978	0	0	0	0.0430644786649374	0	0	0	0	0	0	0.0550567933689351	0.555227179735685	0.0688771408503078	0	0	0	0	0.0604624879861069	0
CAD	4.95992776752519	3.58136329970858	4.56671166584484	6.06558738984928	3.11416709954703	5.85024435673479	4.14794160540358	4.90008428082743	2.95997412081128	4.48454419463857	6.32030414932561	5.03935337806153	4.76056161650933	3.51178427413408	3.15161531704302	4.72805274091127	4.52399469966098	5.56004235510864	4.33654761968806	5.30128034617086	5.15198460879642	5.04612868205401	4.15391880201342	4.17120682741814	7.63859375103689	4.49941221632818	4.97660192654196	5.58875660428209	4.39258532698173	5.34133468024244	5.8838333928807	5.53254138881352	5.3357690682627	5.54094788422132	4.05692162039796	4.14916992604194	5.8230410840374	4.61321337625946	4.30210698185982	4.72819263549805	5.15101856906854	4.29856081306227	4.02695051662488	4.26546690187352	3.6407712973281	4.33142576399544	2.75396815913039	4.01489977188754	5.55959582054873
ALDH5A1	2.94131293215815	4.80334587819452	4.51959222442082	2.98004358523111	3.58922417293047	3.76245512676321	2.60088819071141	2.88795411633391	3.60305063560736	4.63276841818517	3.86198513058554	4.69914626177682	4.00674683244058	5.60859637032606	3.21544563457482	4.04980499573531	3.34946436038955	3.98932069555447	3.91637154361976	3.7729941055218	5.07296755763038	4.27176927628655	2.16642623434595	3.51815742068158	3.63787682922649	3.79294903081718	2.56951539591574	2.78741156785567	3.78646044943446	2.33428222529524	3.82321945974059	5.17794568934404	4.97950408051131	3.03639783115816	2.3989522798747	4.08173161089162	4.55735494490632	3.93536545093014	2.43733428557231	4.778587076462	3.18370881687541	3.99584627791674	2.82264857984132	4.61052290304559	3.95531280344471	3.80151049002811	3.44174904700924	4.84623754964785	4.53745138765307
GPT2	7.00708783357768	4.67156512617105	6.3070696283793	3.59019479311744	2.96325215381661	3.98915717721655	6.59575874720311	6.15374859976519	1.70035093417596	3.50749021528258	4.86713044651681	4.9153870460961	4.06092069363053	3.84530938912367	3.84973911069287	4.77569323539687	4.01054712723715	6.62817283315393	4.87132619582085	5.32179824649042	6.33203654836165	6.73593369826521	6.27953444002905	7.14556130134287	4.92038382314964	5.14075003059721	4.40389484473165	4.36795808953469	2.9564470196442	4.16062981335779	4.97913819980942	4.98335391833146	4.97292236422542	4.58053143815519	5.72769995035761	4.54471411217539	4.46543253608854	6.45048545986112	4.66439181572407	4.58286305484019	5.0892184659748	4.67294744651504	4.51452628447899	4.69961270591267	4.22663953783295	6.29692354648563	5.15309597173459	4.85629852852087	5.33726508630012
DDO	0.692427198089708	3.14208662961753	0	1.97980586225202	2.74105704097396	1.6996848802218	1.14945448689039	0.787181684603575	1.72770267283724	0.340619235129396	1.90908182715626	1.48542682717024	3.71659588199414	1.05783147456057	2.21998936434798	3.76346150487764	0.847596102262641	0.817623257511431	2.77076562947208	2.99723820392419	1.27417218902279	1.69108744095189	1.25065845449841	1.02955889744912	1.11536623660978	1.90592847817313	1.56213250041128	2.91128891311384	1.73950250561039	2.59433356241734	1.52737065714041	1.40838579140641	2.10050676131558	3.70820931228701	2.67615455223729	2.16440013502441	1.19880843205028	0.404685175919036	2.35018604400319	3.31802755016881	2.24141310702649	1.96170962813051	3.06980526168681	2.46688809960822	1.26050747780475	1.59254075600195	2.33930844533607	2.45441281269783	1.77993205081457
ALDH4A1	3.64492915579126	4.62529971709809	5.56273087317944	4.69965712129944	3.50482375358243	3.7040751643767	3.37080595572827	4.16602445672376	3.06982244348003	3.96112320610282	3.87868611062609	4.65548922159784	3.50473478659387	4.48019401974032	4.02566670038848	3.45392142462146	4.43151599040644	4.28938447477406	4.94712843530992	3.04554781397482	4.26134275618808	2.95354462352481	3.27112682678252	3.08227680204714	3.77628299751949	4.09434587266674	3.88121431857858	4.34825366851877	3.48395762187044	3.60189852717819	1.39055763597413	5.81354264591666	3.59005103873311	4.58183929451009	3.09203825662039	4.45832294065003	4.40765186519055	3.79793642222282	3.91866291529583	4.01711127752898	4.86117129343078	3.93108448863196	2.20207287546592	4.69617191261521	3.48945302129071	4.41164995458572	3.26624683433862	4.60666726153075	4.20187690344801
ACY3	3.69249415329841	3.8019967074604	2.43640173539474	3.69437878307554	2.28457335596304	2.076353860756	4.30720263101185	4.17106267883858	2.41592087948381	0.272739878117461	1.90346252979569	2.74685018309805	3.35145872332158	1.48733198712778	5.03203470343088	2.58339873390014	1.09666666858018	1.51566199660636	3.28912622017512	3.89295439275378	1.52847130188289	4.82237325344033	3.27625843007182	0.975630186280824	1.11123167278638	3.54938577836902	0.983166915779335	0.597888675165426	2.17743947146176	1.31753562201635	1.95750605571041	1.09511425850546	1.10420244938244	2.32708372006123	2.9056012120282	2.90562046503308	3.22544461242105	4.11600703310938	1.45428119555006	3.96688262301105	2.11270013274936	1.92602485532349	2.91318622548899	3.60490158350895	3.67219901911577	4.18723724693308	2.96290063120573	2.97830547537597	3.2486259124962
GFPT2	2.45254272292366	3.39543302545168	1.85487336880684	5.62428224392014	1.50766780429014	5.96066460841544	2.44882168000904	3.91974051061858	2.19896554558606	0.786847243561013	5.91416026350807	2.54305038564837	3.2726503114534	2.86989114195299	1.09774562163852	4.28899855154145	2.45738416258525	3.76246575744427	3.15898325116039	1.62063332660092	3.02071553629817	3.07061258484853	3.81328866724754	3.28689592942392	2.15503677467564	2.80797308747771	2.78001607009367	4.44351382803654	3.90847668796254	5.14301375511823	3.41137200805128	3.63239619083496	2.94080571816674	3.18455008014642	4.24086382278575	3.17601951946809	5.87417973017291	2.28193558914247	4.36897782493334	2.96073410228465	4.97271103216798	3.86171423333803	2.52692015125163	1.87109451399646	2.55429414344274	2.31342000969062	3.45177818561949	3.49193003801343	4.02589698599576
[truncated: 454 more columns]
