# Supplementary material for: Integrated bioinformatics analysis of nucleotide metabolism based molecular subtyping and biomarkers in lung adenocarcinoma
Source: Front Immunol. 2024 Aug 1;15:1430171. doi: 10.3389/fimmu.2024.1430171 (PMC11324481; doi:10.3389/fimmu.2024.1430171)
Supplement: Supplementary file 5 [file DataSheet_2.csv]

	TCGA-55-8615	TCGA-97-8177	TCGA-86-8674	TCGA-50-6592	TCGA-91-A4BD	TCGA-50-6590	TCGA-50-5051	TCGA-62-A471	TCGA-67-3773	TCGA-NJ-A7XG	TCGA-91-6848	TCGA-55-6986	TCGA-86-6851	TCGA-73-4677	TCGA-78-7540	TCGA-44-6775	TCGA-69-8253	TCGA-MP-A4T8	TCGA-NJ-A55R	TCGA-53-A4EZ	TCGA-55-6970	TCGA-86-8359	TCGA-99-8032	TCGA-50-7109	TCGA-44-7667	TCGA-NJ-A4YG	TCGA-55-8302	TCGA-64-1679	TCGA-38-7271	TCGA-50-6595	TCGA-55-6968	TCGA-44-8120	TCGA-99-8025	TCGA-50-6594	TCGA-44-A479	TCGA-86-8076	TCGA-MP-A4TF	TCGA-78-7161	TCGA-38-4632	TCGA-95-8039	TCGA-86-8075	TCGA-44-6147	TCGA-69-7760	TCGA-44-6148	TCGA-64-1677	TCGA-NJ-A55O	TCGA-05-5420	TCGA-97-8174	TCGA-MP-A4SY
ACAA2	4.1681445794058	4.84801694384693	3.91794725250867	5.15199272403718	3.44702369830939	4.57205290515214	2.91762270172628	4.53050778064826	6.09742117763296	5.29733817360183	5.75206346968423	5.47040020279743	3.64744115718399	3.87039431302431	5.1501656435505	4.76874911535033	5.66606631871588	3.94243943632717	5.10489853043273	3.47999362163598	5.12142161995622	4.32355021453705	4.30959094634287	4.22421782100835	2.88923988878683	4.52078052045239	4.48116975461747	4.00211740375329	4.66769914760599	5.03826496559789	5.17771452526072	5.30727186040661	4.80246208128545	2.75883614660151	4.43100108965844	4.53534381551693	4.54449156849505	4.23032600002869	4.81307313512634	4.94264586671197	4.09900899373608	3.62924819528719	4.2081972843814	5.13731907651416	4.67803245588077	4.62315282731876	4.96443097926299	4.46761207072381	4.53810976114083
ECI2	3.48478262307787	4.60923489316847	5.1158281380504	3.27933756900032	4.23890147593247	3.92837979881735	3.12622951830699	4.22545232479012	3.80938357311301	3.13953498129835	4.57609882078016	3.82878388520264	2.96221584127474	4.83408923043579	2.65727414074358	3.20598673590917	3.28615666204646	3.15388638408562	3.82256700712611	4.74732294422745	3.47110940444095	3.34279650179459	2.76680715130292	4.3037807481771	3.59420216561862	2.78718168460358	3.27929299069758	3.18764107818068	2.79014645642231	3.7492982685097	3.36875438295264	4.81306800301669	3.59661318277797	5.07213153202932	3.03386345186628	3.12020261967384	3.8043633828794	2.76922163334191	3.47220180356499	3.91113548592423	3.93834225633841	3.22826966943433	1.07901963303484	4.72745218320367	4.31179371775365	3.76861839155677	3.02571984648362	4.91690652261693	3.76112567437469
ADH1A	0.0467005867416223	0.188021051416948	0.156526058528656	0	0	0	0.0533894195446349	0.0450235216984977	0.259905175353353	0.0454429707611671	0.163885116708942	0.274530044671623	0.0856965806792463	0.251567620608247	0.0538064436957938	1.21652750250701	0.0244615301409958	0.0821575590854259	0.146785540988701	0.152378145401039	0.0950467245070402	0	0	0.044464066513246	0	0.190045886894439	0.0531113364595625	0.154064673674717	0.113300435833361	0	0.0513024887006311	0.100574040213197	0	0.0754641742625125	0	0.215616477077212	0.142348082144681	0.0316774964507602	0	0.222804561045261	0.0328061450832415	0.909171481431093	0.0411027718191281	1.08746284125034	0	0.0490730966543056	0.167100968963075	0.814263291399782	0.270588741972067
ADH1B	0.284395680512877	3.94386508003636	0.130799110838194	0.388905884039069	3.42997742950592	0.442757757634771	2.1659440877706	0.313594146572391	3.99605424829619	1.69550392607345	2.1503972017691	4.94706763679224	2.92021706596222	4.26461899703098	2.39019991683457	3.84902145727104	3.61086539099276	0.700528496642759	2.39333382116639	0.912189968482442	3.79456142823592	1.33782524745679	2.2356045327633	2.94646886838194	0.0450235216984977	2.30337162221073	2.91084776595794	1.40239475050061	6.1799727661839	1.95653994865677	0.497842258860961	4.04017353349876	1.80962023484189	0	0.483983410300573	3.63338470855734	0.343123519401852	2.62583155823355	1.05477903151962	3.89878879711155	2.1987141557153	5.26617448334895	0.676538226720689	7.7366731933699	0.882760416387591	4.20538469263544	2.45051185360141	6.90015192338868	2.55203271137468
ADH1C	0.355692897566225	8.19374415060471	6.97483328346917	5.65440689747336	5.83875263911484	0	3.88795411633391	5.52632551841387	1.69528119514486	2.43202402399078	1.07621702161705	2.59693514238723	2.53893540877333	2.70015115027517	4.62936827817425	3.68884391283867	5.53392459966752	0.66120232976271	4.53424840339346	2.75488750216347	1.19383481065384	3.09269795221686	0.412944073368718	1.85367634323199	0.0511632525821146	1.48310634496718	2.55885536968617	2.82164899612447	1.07052672087668	0.657822902652401	0.0721744169243166	0.992550922658722	3.71548707501235	0.615981210814781	5.29524547515673	3.32986987231766	0.102322191196686	0.558071668958873	2.19619784480484	2.44283736265457	4.49250056079465	2.95853963107012	1.12908514805661	7.47870653178207	0.449429314103199	1.7868054329789	2.87884302764179	2.30763252824866	2.3895392791519
CPT1C	1.23309043174766	1.41824392991209	0.980829620750674	1.95962179847928	0.617580599005267	1.74385960540508	1.08420036167466	0.844466001366095	1.07573798239408	0.461633326550436	2.46176427469943	0.829768393283535	1.00043274360397	0.534161232616309	0.81467346256818	1.35290933923115	0.877822761828475	1.74015043225531	1.56389027710255	0.87271058172214	0.780058077898375	0.941256583853279	3.01171030962773	1.38161562484645	4.91329155860633	1.0596321598821	0.925467801395141	1.99421764740599	1.00741081295462	2.41740698236647	4.38237674798703	1.50655116720585	1.39006230892908	3.91560694361597	3.80355770227201	1.22761786861066	1.27518588290793	1.30486145148845	0.653793792969268	0.830336463339319	1.67861281433883	1.27413222296531	1.54740047164414	2.4875377997521	0.720190893832597	0.646807807792226	0.653060017104565	1.96343713132008	1.84927873253078
ADH4	0	0.0762854428089158	0.187767747046025	5.57959652862157	0	0	0	1.87966656208003	0.0633648787584294	0	0.149779630575903	0	0.0199153677076859	0.0881415968690176	0.229957008584363	1.99480887187888	0.208142647337722	0.110897723329813	0.282736320276342	0.139338513601429	0	0.0511632525821146	0	0.0798388806666704	0	0.0454429707611671	0	0.0292761823706321	0.375512140703744	0.065296567127781	0	0.149909667534924	0.0795658498102748	0.134352386623363	0	0.35038409009432	0	0.112099579776235	0	0.0271540515037266	0.720103317115971	1.45736682555367	0.0374525099396066	1.47170772546327	0	0	0.257614130049541	0.208142647337722	0.392537245275131
ADH5	6.20837874257093	6.72422596751563	7.43038898804898	7.03206336435549	6.2252074369435	5.68099659512119	5.98546399815193	6.95076700059314	7.54211253455965	6.07405366713617	6.65483505659601	6.72368551523397	5.58224587454703	6.90213871624513	5.85884635257083	6.59656145386385	6.9499504067094	6.38139932341961	5.9279841312822	6.2052302319522	6.82587592025617	6.90537496997281	5.32216251378549	5.57661585563563	5.82389963321512	6.47139071126303	5.94488654998265	5.92918264666198	5.76211756190728	6.39149107150362	5.61095985612012	6.59280533506027	5.70693109206925	7.069182283487	5.44358013110243	5.9711457521125	5.94477178782101	5.61839724934597	7.36324117721599	6.55451211053871	6.81451197158902	5.6775054233971	5.96383937551784	6.65295966717894	6.23476187730923	6.13628778699451	6.49444281268729	6.68818735379418	6.45378258671109
ADH6	0.677981733854701	0.939301814099683	0.624896322209038	2.99264155502322	1.10225499377517	0.0437644423101702	0.320542442428459	1.89312918601721	0.722903138560449	0.216734219600131	0.417379975973023	0.179893170533548	0.31068911751928	0.533762670547088	1.92330133540597	1.52071540957404	0.13119435170845	0.471031344271527	3.65378233059105	0.492417240075858	0.500292176734166	0.606536983314781	0.186880831347234	0.212258044202735	0.0367494764278683	0.382058508976068	0.180275189611879	0.111031312388744	0.0295588974491164	0.472383789694643	0	0.676357686732856	1.8530774577922	0.148999162587764	0.743558052222053	1.03724163585593	0.4240621254159	0.252657864194117	1.12617994882319	0.465608848395593	0.850479410915246	1.87852917654121	0.121413330915865	3.06620976888485	0.143524032521613	0.658462861174109	2.15584635878735	0.584770128557275	1.12776532814855
ADH7	0.249506020989147	0.978927776381399	1.46189521096381	0.671836828681205	1.08413231483641	0	4.93881741127404	2.54141571581909	0	0	0	0.15419432499279	0	0.730226921946368	0.589379995477964	0.54511168754938	2.64228568305958	0	0.0837920324938865	2.42007811597937	0.0233263318600275	0.295958067720822	0	0.489440175925853	0.0518592988352499	0.171591153231601	0.313129734837852	0.386700602287614	0.0416635317293615	0	0.037030730944967	0.0247451901971378	1.42529816080247	0	0.057415612427243	1.19377174339668	0.103531209877993	0	0.0973411087967018	0.124195771587192	0.716069030482181	2.79939135932253	0.195473592387265	1.19666998753153	0	0	0	0.0387171075728536	0.505484479511495
CPT1A	4.79568384083569	4.74378422301826	5.49143946446122	5.38488215645121	3.57131275351758	5.60898956828552	5.6610683309801	5.01122278194332	4.67414423637292	5.11143617866152	4.98543667343344	5.38633502688355	5.14696471021505	4.72738138477201	5.36041344252792	5.32275992939497	4.71338788974999	5.01670579142505	6.1107515961314	3.60796939705819	5.97612072189997	4.88327378488997	5.08776407846903	5.88994560233311	6.06748383910425	4.40697877134674	3.99590957642334	4.959023580642	4.3895805778711	5.88735954625253	5.70103886703577	5.85542665741399	4.70394232156809	4.94214381411595	4.66978080757335	5.00292300277322	4.79759409044211	5.27921126023156	4.24583028544954	4.80825632479914	5.26859533283185	5.06361208944683	5.00205887903664	5.4746437037058	3.34933696697419	5.5616377395945	4.95175562702956	5.27805167489871	3.67040981930041
CPT1B	0.921360156934695	0.230326000028692	0.563451033670668	0.586116195337526	0.444349024064218	0.0236102151826453	0.496308944824728	1.15283240468942	0.515510619969011	0.84799690655495	0.0913951860117	0.118359725953057	0.631244003933067	0.092072094502929	0.258579224184294	0.410558198142582	0.279174108489047	0.697240048182918	1.11895767918955	0.522457558115209	0.103128316217225	0.229587922740652	0.45512333788168	0.544979883255804	0.115166449634935	0.582652340033955	1.29207494997754	0.0858325236749548	0	0.115166449634935	0.10929368902294	0.464459165612994	0.154453592679872	0.336511915512762	0.335368915103673	0.206018004020896	0.793438141722419	1.05331990379832	0.144960004720858	0.459011864476382	0.335940528503476	0.29227135711014	0.109026176498367	0.243181601644472	0.71817528312111	0.420617138978691	0.0932897300014767	0.851519191169904	0.477884522027948
CPT2	2.28306241670024	2.08471061068351	2.56864019541922	1.88966822508196	2.11712982100171	1.81101883301798	2.12842538902884	2.08062355667633	2.4979955006733	2.60506757815539	2.46197376701873	2.35419824196331	1.80966138944077	2.04841058215241	2.11343380260405	2.66430829556411	2.47479942943267	2.85445452282163	2.61414443241946	2.20103784229256	2.39196013976987	2.14388315958872	1.93122918906921	2.57775509703377	2.69830739351463	2.08566259292871	2.11333377868188	2.26684649560664	1.80463184312697	1.98666577369691	1.93175868784491	2.9304535007831	1.79597469420667	3.26563192275341	1.58918821149086	2.24187068419449	2.2718738340176	2.13891274178409	2.17469403397373	2.40124817274016	2.24229762531904	2.23105355909612	2.42451904447545	2.41824392991209	1.59922256315983	2.67590623789452	1.38006445884398	3.56848211650592	2.58565963486374
CYP4A11	0.0270124650625817	0.0485152099339396	0.149909667534924	0	0.093695380233557	0	0.0308304301532745	0	0	0.329755085744747	0.0489336451979224	0.0426443374084937	0.0374525099396066	0.175173265663797	0.0464212112487104	1.25781504347376	0.134746655368488	0.0938305716351355	0.0673633671196102	0.0893625528277345	0	0.0641930619274924	0.0160683686276537	0	0	0.24074173121534	0	0	0.0333701384605922	0	0.0295588974491164	0.186627326682922	0	0	0	0.0492125346325603	0.0422240737629849	0.0890913185646892	0.0396999177209514	0.208642109015166	0.0189189821630517	1.42873200089346	0.136716384488312	0.33124659930012	0	0.0561673063004266	0	0.656542133349994	0.135666196969044
ECI1	6.07421640600287	6.16690420396192	6.79302188763231	4.72623723616529	5.36555957023506	3.83593417712545	5.52768342570487	5.86692528246928	5.7619234928106	6.02073331278267	4.46677718906084	5.04580988868006	4.45784378062122	5.48268051807718	5.33797506261893	4.74830557670477	5.44515393400825	5.62372349802751	5.7025716661302	5.31081996959683	5.39034783069553	5.7915614472059	5.3010754428453	4.81359651443224	5.46001841385936	5.52080251670669	5.40179086329573	5.67243382838795	4.60953040991918	5.13023488159116	6.02163518186251	5.98110600239366	5.61217259301936	5.95065037261868	4.32306737401364	5.10074642806876	4.95430799858281	5.23320550152794	6.58355368260447	5.14672445548446	5.77132042988139	4.75509213661313	4.58415677103619	5.1943983518659	5.19030274291128	5.83657808918269	5.81018857888366	5.35724231976389	4.93281237940043
ECHS1	8.19516843156324	8.28091735163331	8.99530784575603	8.32122551169035	8.4308623024979	7.86757960447492	8.92655396651209	8.51132650172318	8.33551809231482	8.37652438202677	7.2611189339646	8.2456934037546	7.34493144154347	9.09055574864126	7.38558116630603	6.84329799904237	8.23135992241467	9.1778418195485	8.62769036553675	8.27322866483999	8.55059981536261	7.5409641524353	7.83720468054599	8.13470867062258	8.69967100082738	7.99027021176001	8.08416846511885	8.22966914895279	7.6953890847325	8.31439653714602	8.03875935146545	8.53333518377477	8.18483964691928	9.19677275645942	7.09660658595479	8.42939167630944	8.04224213448393	7.80414844960874	8.49883803980955	8.46093459913901	7.85519926154183	7.09049355846264	7.89207221337643	7.9812984104152	9.27385293296678	8.05957700398174	7.72556121733008	8.35573737861525	8.18644212129008
EHHADH	2.84735556622837	2.7080326926971	2.85383600403792	4.84896839479852	3.69981811561486	3.15278374089227	1.72229114174576	3.54648705318067	4.58698086125546	2.62865696194713	3.59467991480658	3.42984356402677	3.82662983520238	3.43665491576602	4.44295012891413	3.67972442209325	1.53972957106732	2.11925656289593	2.47866123635187	2.88631601959892	3.81037112154135	3.04043658620762	1.73846521733978	2.14854369453634	3.40449444595877	2.70847420113655	4.00569640147665	5.00418675153187	2.74895492807503	3.53692322950229	3.00784133967846	4.59160761546218	3.24391275887317	4.97895979931775	3.27415727644426	3.0844725169369	3.07666170137189	2.7512494648288	3.22814142667968	3.72607916336235	3.93703359538339	3.35338921319728	2.64080599570844	3.77223406450777	2.33819618990465	3.24164191375162	2.51083536152995	3.15882172229711	3.84557033782565
ALDH2	5.68875944691476	6.92085064075744	8.26004777435496	6.30150716948312	7.08990486842134	3.94015735178744	6.64039823702389	6.72851918485229	5.77609609008599	6.53384519438912	4.39337501140696	5.3396077522685	5.48810041878804	6.88718405251196	6.11975249019652	5.50323423101721	6.97993158601529	5.12741042060242	6.28883101544309	5.9458604897441	5.80557879905208	6.34839532238435	4.73927566252092	5.11825588937431	3.85543164103173	6.69607869139764	5.64711300175424	5.66328199115019	5.5648902770864	4.25088579974498	3.89407076310533	5.33834953247479	6.29846953595124	6.25528355720908	5.36757375565458	6.40089480218304	3.59837711656114	5.79853789948373	5.332478802586	6.20959372912887	5.32435699026111	5.52756458163785	4.65471048828597	6.46799836609732	4.08220866441871	5.34304177194904	4.66016422675215	6.74761431354716	6.61692077223597
ACSL1	5.41662696923006	6.07814226631412	5.14268299896508	4.8297988312791	5.9636151497702	5.44933686455301	5.43952673305466	4.56971588794042	4.63961420685207	4.73517012542038	5.61808591920836	6.82206217336478	6.04581862368371	6.58743700386665	4.537395474177	7.45100334878714	5.50382573799575	6.25044244332536	4.96103057185484	5.88436591853696	6.07423353534207	5.53150622874616	5.18478411806969	5.92176478456355	4.2553572118434	5.58827089178013	5.57413481930316	5.85646536949186	5.81177412905661	4.63515652972825	5.54530121545165	7.55367613515061	4.74161259686992	6.49597811029936	5.88818067077768	5.88573541403002	5.05355016187995	6.32360605506738	5.40616247877761	6.66227244781086	6.11419833971788	6.45945784921776	6.54515909657677	5.28935496230244	4.56760020476656	6.13272694423696	5.14995436503271	5.48336758561819	6.54675249788323
ACSL3	5.43752738133868	5.32538641465977	5.9065034204909	6.99481615658482	4.96982739338455	4.74442484779157	5.23358133219589	5.86749126670766	4.70792781458418	5.3891744224453	6.22007064893871	6.01568042810919	4.61561051124741	6.6597833066212	5.98276318128039	6.20749211242369	6.37464828629872	5.69618026049008	5.6134255685	5.44845829822676	6.49374339090523	6.10435133832333	5.23437485694388	6.04409899246108	6.23021838727258	4.99814133336129	5.69772656651621	5.99590957642334	4.91292764795471	6.49879018144978	5.90955711566292	5.85429243668451	5.2006220517696	5.4348850545283	5.36221036265449	5.09142903898041	6.96701639702154	5.85175903407437	5.34668037587136	4.90735699160845	6.23923190209207	5.58300060490341	4.69997909196649	5.63489234692241	4.98723899566578	5.94926878025676	5.18158363398431	6.83401841835229	4.99394603015189
ACSL4	4.41053106323797	5.42261986562233	6.19392349431996	6.28190221569864	4.42811558480137	4.80016477922503	4.25271840913153	7.04811082514599	5.98605363056593	5.44451468009311	6.58729297441153	5.3212823443591	5.01906581433359	4.92853614050561	4.61910777024539	6.73614753452421	5.53652232160181	6.38896613738985	4.65469903318872	3.02922316712509	7.46286704121428	7.40308021434348	4.76022627005462	3.6881579736958	3.34925203178067	4.48355784224531	5.09191981778108	6.19418754228869	5.38916409496928	6.11542450259961	4.76258268976612	6.14654118345159	3.38818953715608	5.46929015562053	4.75814324788933	6.2490717242011	4.98378256441979	7.16253231824146	6.60414695639755	6.27527342966039	6.3533056455677	5.61751007513592	4.93495518778925	5.96400116626681	4.38265342051151	4.98740273154701	6.76487291735161	5.38127298838502	5.71881642125854
ALDH1B1	4.73199235786574	5.22246455428518	5.44781389640288	5.60643926693185	3.81710133725005	6.0545728455676	5.31759712220931	4.35615085461746	6.25377564383878	4.44203447748138	6.15699923175409	5.92724700001161	5.35342210250781	4.66717684339848	3.68144926531496	6.4433568433802	5.54978004823653	6.09803840131913	5.21072393727908	5.38688335525705	4.74227035730027	4.93279348588012	5.09510159612156	4.90675112834687	5.64631244998453	5.91799974651059	5.07501056520374	6.79193385675181	4.64089273800839	6.25096915069316	5.99141073443833	6.3345986651851	5.90424804501175	7.08261105566826	5.69941281974904	4.8721885138886	5.00948154519661	4.7966029450833	5.76843048843292	4.78208350253694	6.02830834735183	4.73460287038995	4.99476525336697	4.66814749710727	5.06045816459835	4.47309201715346	3.95701379353286	3.67426855061579	6.90260423907663
ALDH9A1	6.01948842959136	6.46844809873668	6.91932577937996	5.79055832804323	5.47023423831893	5.86636896807691	5.7570659291613	5.66094002260952	6.12440672003439	6.18103693606389	5.85303502731023	6.20333625579674	5.75013481865832	7.18204170670101	5.8163565064263	6.08761346772204	6.15983299891827	5.12375723101534	6.56821759958583	5.58699286685627	6.81426585533176	5.80959451262142	5.51024988749149	5.35731974720979	6.45219675407345	5.59031757197871	5.578504028188	6.1099309213638	6.57878326791056	5.91101800720275	6.48215289909048	6.35666324189701	5.6426553678895	6.48340628391398	5.38299918656986	6.33138634967148	6.01287255495031	5.80116641806192	6.2455622132757	5.14104034543359	6.08776407846903	6.56142497081636	5.87277951995602	6.89794344705769	5.20927399239233	5.90740025782128	5.57113675996099	6.68767941357239	6.05998900004541
ALDH3A2	6.33669935257603	5.68809641345423	7.42240878478664	6.17009330604617	4.78130200456884	4.36336033956393	7.32438309488586	5.43023173970106	4.19551296327615	5.07205433600575	3.79924276052606	5.16367583799034	3.87080855747058	6.69854910426133	4.54938577836902	4.8920232618223	6.30631146144946	5.26871883217849	6.09319252602756	5.82824313493484	6.03603290857601	5.88053125736041	6.28576099839784	5.71709511575736	6.04875277401211	4.98656111335442	4.48907403494007	4.24640048609337	4.28198008586669	3.59420216561862	5.08477437912263	5.16781150886504	3.86642337272506	4.14122840555475	5.67473745793347	5.36618580753899	4.67026817391855	6.74136720777977	2.86841020909914	5.05064099742423	6.89238859713183	4.34483772680824	4.02258087225512	5.736937641679	3.71195737596597	5.51416329905206	3.16634588777233	6.86795451647784	5.22170311218309
ACSL6	0.0429244451738409	0.310572794597154	0.0143552929770701	0.258338011169037	0.212507085294479	0.0893625528277345	0.0629506088228079	0.0179219079972623	0.183962834842595	0.13842131042025	0.10969486482593	0.237318965574551	0.242084170550013	0.119555384695282	0.0494913701651037	0.533197819168519	0.147306698780294	0.0545012161825606	0.240375394498092	0.0251705757349061	0.318924164030077	0.169796756183249	0.163756333397909	0.172743516760187	0.566961242314489	0.121413330915865	0.135534869761189	0.094911647025467	0.649385529181516	0.0934249594191029	0.250840333561645	0.175811993721731	0.215367972203479	0.598746316154256	0.475188670225608	0.320426911293992	0.0387171075728536	0.045582760019635	0.205517632892707	0.327457434294153	0.187261004841697	0.612305312534048	0.268673924548358	0.87334075155619	0.112633416985245	0.119289768374751	0.175045486110914	0.200755431595587	0.255923660273564
GCDH	4.57931895497825	4.69771822758397	4.34578666216245	3.35470603451325	4.3792813176542	3.81495026219741	3.46988597627446	4.41479853312277	3.60195793670636	4.75249170888738	4.34937943269589	4.83510045232427	3.82652814959633	3.85095940261566	3.58286907481103	3.76375892681798	4.56798344644513	3.9993596619901	3.68989177397764	4.145710058105	3.50865682878145	4.24063489261486	3.56839698991614	3.45292483969571	4.55900838655258	4.42488178890369	3.85910486443274	3.98993826429229	3.87430516598223	3.86841020909914	3.24307494358227	4.40240839474873	3.75001687301369	3.74931972457408	3.5105315776321	4.03688132130986	3.42504297937796	3.86154849455825	4.03725920987354	4.4925902854183	3.60109031461674	3.8340032438822	3.32197137508939	4.35046895866874	4.78161675265096	3.89700802644832	3.62659099134099	4.15090081412105	3.93898203242024
CYP4A22	0	0.0963968041871571	0.151339301042281	0.0521376233351753	0.0322419311374938	0	0.0312540254705008	0.0261626544896757	0	0.222309979264316	0.0493519591352915	0.0850166734887139	0.235236889089815	0.0143552929770701	0.0157829972409275	1.08882003329859	0.0965317426936287	0	0.123798608462622	0.0547790315196195	0.0374525099396066	0.0328061450832415	0	0.025879273023259	0	0.0855606248726255	0.0612923384782941	0	0.0337929888493031	0	0.0298415571367151	0	0.0172092900322231	0	0	0.016781550233402	0.0840642647884745	0.107286134952222	0	0.133168933486044	0.0564448010196681	0.267715561951702	0.023894042655701	0.120219211624994	0	0.26327483497207	0	0.909427507052698	0.110496881917402
ACAA1	3.6788043377346	4.31684808846776	4.60072171446501	3.74647401244849	4.34440954341899	3.28507665094141	3.95258517728348	4.24223664146474	4.59200247935216	5.24050514939098	3.31781054371937	5.01951066907071	3.49121175600309	4.59311469648461	4.96918733652676	3.44017710586277	3.79280330614805	4.41652226004008	4.10290163907866	3.74723699918068	4.10016190771267	4.03224193113749	3.81368885577965	3.52742070466755	3.8583590311909	4.4003808093524	4.35799530132269	3.86232244066403	3.71522347076816	3.92645493454408	2.98256469408647	4.77677252756665	3.75296262523898	4.31039829262647	3.18494673223677	4.38451957351728	3.7894893038312	3.65840573356051	4.13783137173246	4.45983813905091	4.08762407462733	3.56163163037584	3.90257529903094	4.27284436553142	3.85822971421118	4.38832043477914	3.54046130236645	4.53485222772357	4.73541386279212
HADHA	7.15662212120386	7.07066517400778	7.06335948538295	7.66407602948299	6.78574408377787	7.18097430107594	7.12642468159523	6.80397221916405	7.43529771627195	7.18595869253249	7.62708002987273	7.11331398145851	6.66277944363015	7.29040320712208	7.0375140090751	6.80731885423073	6.86351851154867	7.59680845389259	7.15305238512328	7.36328060702363	7.77678371112419	7.57706093166324	6.85951118127606	6.84051862423884	8.78746282943821	7.18453123645878	7.11322020144594	7.3886063014515	7.07471628494727	7.24186019967572	7.13333747046555	7.73725680883409	7.2550304587799	8.06364261034177	6.54841042166354	7.00369555012777	6.96467240405116	7.09676047679892	7.5193295984205	7.23077750177343	6.9393488348395	6.31945590368587	6.67605720682123	7.26740283328651	6.79406099771252	7.23198145587249	6.40305293842286	6.73966721454884	7.6059816885427
HADHB	6.28011561000977	6.54697160729232	7.02792479017598	7.1239103216429	5.78786600194985	5.87430024713634	6.30405465161258	5.93213678230966	6.70111097003477	6.4857761875718	6.37061418054803	6.29680060315383	5.71082571541353	6.81419406351383	5.63967208342179	6.23056425685563	6.25452223905179	6.89491596021667	6.30078084332005	7.18452528576944	7.04479189860269	6.53846832407705	5.92014559269524	6.20056124216827	6.88719502149618	6.22471560744007	6.07305756226738	6.50978766990682	6.01087828232654	6.31545392294888	6.15914072439125	6.93709835023145	6.60079009096235	7.3871436520626	5.94790923463878	6.38337943354522	6.44485918371623	6.46968739672954	6.64404084292241	6.15477153709208	6.25640307947202	6.0931432876027	5.51931858910101	6.44307615136267	6.29799472851768	6.36167362681943	6.14862097156635	6.33109249986457	6.51543334868735
HADH	3.70752479089961	4.92252612884681	4.35728455343134	2.72942225312561	3.95118678325254	2.80795248623051	3.79403109636759	3.36047665347458	4.47369600987318	3.85806058989965	3.63422151168511	4.7662028988806	3.13468095139303	4.43249179144138	3.46525620223167	4.64640865486694	3.73094422108879	4.051998467797	3.58139945672387	3.55485894801749	3.72574115650395	4.14777883546852	3.14615012528426	3.77262469115174	3.80236901852901	3.69445679159015	2.5514421891271	2.80817908377147	3.29855568116908	3.09482721717667	3.71278284547889	3.64836189660521	3.46673151753352	4.31804924901857	2.88647210897084	4.01576515965488	3.442107485509	3.75226689915551	4.16743018914877	4.00194632483134	4.21045900240861	3.87986257243873	3.29083721745923	4.60299127105993	3.83014375035502	3.6783423850761	3.59642235798826	4.26395833642943	3.61068825220561
ACADL	0.0203421795171858	2.61275351931159	0.465086378886066	0.455859809386185	1.31411643114067	0.0189189821630517	2.07734555654592	0.395720913285953	4.47246827545208	1.64731450954714	0.333996118196453	2.16072661145954	0.220949004466779	2.33193447043881	2.00984876738121	2.62167283154876	1.18808437056115	0.235849576507563	1.13481235635176	0.107286134952222	2.01396242648416	0.330673122709157	1.10835717809042	1.00122576990632	0.549126980199267	2.0755668584017	1.2216915135109	0.0551956542421246	1.4968202305943	0.150949541471927	0.170309668833176	1.4102325455982	0.622930350920177	0.0330881693321878	0.301938766965336	1.38653507018475	1.38769339625331	1.02098216056955	0.506906554580693	2.03555353264634	1.32262042236168	2.09717252829885	0.472695712518291	3.01144196614894	1.83511561525822	3.30217279974075	0.747000623898834	4.24714520880389	0.590913350255908
ACADM	4.29831372834376	4.87510179767468	5.26016494912333	5.02492688061571	4.63120325320709	3.85019934199064	4.47931464697113	5.14646786811902	5.3858934538328	5.19449291064033	5.38058400820493	4.86803479798067	4.17081438918448	5.19347213626943	4.12708845219075	5.51379074948303	4.72038244936815	5.10368646177558	5.70491068657966	5.34605625317966	5.87091456520772	4.4588741060269	4.91707843802974	4.63627659182512	5.3997658265187	4.26319970517047	4.29168458948369	4.85776208685894	4.68030184972554	4.668516287811	5.84585130672969	5.1230826112476	4.53838916849661	5.86070213601288	5.14081545875829	5.23933311577354	5.39790561677573	5.64121942052642	5.56094723412854	4.99666894195751	5.72009510652622	4.89511839447867	4.17755906651351	5.39470276652848	4.71852602646226	5.04077848303936	5.00195082716815	4.82373407744088	5.15549424552605
ACADS	5.70405579222894	5.64502141667946	5.46097185676835	4.52084336600353	5.48537530142725	3.78903016251743	5.13420450806067	5.9213649179195	6.72900887033786	5.56940298668217	3.79292821390847	4.84465681079698	5.53846987610384	5.86390129262126	5.05515226165498	3.62826850521695	5.05092390910243	4.79731912882995	5.42147915710331	6.50874713857815	5.57022914205452	4.94976369176317	4.57156760268071	4.01403386471348	4.00424968516238	5.19006169473912	4.97628572443052	4.68845454531944	4.55876355177558	3.51259351964481	4.29639132822251	5.87050774892458	4.61956560655949	5.59462319036786	4.17671371555714	4.7045732159951	4.25808167814305	3.74874029880258	5.84413955829881	4.96407049960532	4.13017309126122	4.41903318547102	3.38667301492272	5.15118097391609	4.90337093883347	5.2719783841715	4.37316792899759	5.39470276652848	5.51196449699185
ACADSB	4.95739461483176	5.27963472248915	4.00690836934218	2.58318207868465	5.06368413066394	2.67054578578463	3.88816849133616	3.36268028104685	6.06953032516231	4.41365500574446	3.18165916140838	3.92011223729218	2.98298445090236	5.49202300374014	2.83029589432392	4.65044864783057	4.41164995458572	4.48740273852914	4.61114286470443	4.26628432047104	5.19439441178246	3.23489980006782	4.37401701531095	5.34270051516494	4.10541827554019	3.83902233731038	3.62593673435695	4.2676256828101	3.78587483397335	2.47941166291802	3.40653667020517	4.60287847168957	3.10327941452555	5.5606813319525	3.71735289412816	5.6235537836574	4.7645956281894	4.77120948686647	4.7289816699487	4.6034601844209	3.46900029595865	4.25021351197563	3.65974192721777	4.60431452067247	4.15180200380997	4.74549550948206	4.13722479437526	5.92056008836309	3.97196652921085
ACADVL	8.23571413755151	7.79019273267335	8.37811491427984	7.58305643384595	7.37813442710798	6.89394582109853	7.7148904642678	8.77871781990047	6.20330884533105	8.72816882171613	6.94728509660574	7.39893603845416	6.68775918461769	7.592178936603	6.64734473328867	5.85076617516121	8.25425813971943	8.07463387571745	8.14310970104704	8.36853876354638	6.96470127990918	7.76856612518703	7.48336355448601	7.34252541199179	6.41129403782071	7.27137431577314	7.58226469492201	6.03024336855051	6.03179216512002	6.62470189236265	5.89987166927115	7.70554115777262	6.86466283635612	7.22373820148153	6.73397657203481	6.74355670586115	7.37625738603441	7.41889324215428	6.54296529230122	7.26904437069872	6.7860644007111	6.3988320890328	6.02044886274288	7.19854915730343	7.12446152022085	7.29028708030652	5.94720326073759	7.65848571158617	7.61238567563858
ACAT1	4.61569289716101	4.97572647278242	5.55669916745739	3.71990625006398	4.74187142364368	4.24642328943226	4.82821012483376	3.83759009149372	5.00552125526754	4.05061487970295	4.4529643632411	4.61012716918243	3.49752295279645	4.87098112422465	2.64887955441347	4.33202759444688	4.59028463233423	5.13479593138644	5.146048269821	4.92968686242857	4.43403434884802	4.50681137011771	4.59116476072701	4.99528098954723	4.40880695078909	4.8457610012636	3.23707417130216	3.30392683648069	3.62126654533001	4.11335044981716	4.53113813142812	4.84416467192659	5.08471486200047	3.48043316814096	4.28244721863092	5.01357838538381	3.21076289418631	5.43288593482448	4.80236901852901	3.71738579869026	3.71490488469812	4.22240813632184	3.1652205656491	4.57507024745155	4.60911666951697	4.67538689702824	3.51122765441532	4.03966482888484	4.25763675683322
ACAT2	3.47087521126069	4.87296169800404	4.32326197097756	4.85766257211885	3.82021981691752	4.05390199475507	3.34013495154067	5.41902981350251	4.09980855755335	4.52049139565125	3.6074723567301	3.94029832578939	3.58664466386438	5.77008372533506	3.78495410056188	4.42859801979762	3.91332028448548	4.08533966935737	3.63368694345731	4.08891329336279	4.54763490473049	3.39043382015535	3.62454545233607	3.56498780095989	6.03103121218842	3.77634617202136	3.60837163765409	4.20877474946314	3.64398314135254	4.26129761836689	4.18212813795191	4.20351441113076	4.18310534489178	3.95614031142597	3.61687520512863	3.94614131176408	4.46492960112985	3.77564056633869	4.72671135068262	4.19437865134111	4.13070028369953	3.23769632636642	3.24002423450016	4.05010984413388	4.91061754866369	3.99959418494933	5.45845747067276	3.59027864322715	3.86537448535301
ALDH7A1	3.15927395754716	3.86552295913996	4.36108052955364	3.07323755469793	3.99051926406491	2.71226560650329	3.32909488565681	3.16140401638112	2.80452859509743	4.29730882338891	3.59464408910477	4.06343391218385	2.33319471633589	3.83043788088703	2.5531638705095	3.69956273696805	4.14960893927794	2.89101081913824	3.18923945705395	3.10396755107905	3.18146834766068	2.13500944135116	2.81364781591048	3.5137181226844	3.18987198917018	3.275200784858	2.75926238045967	3.09791413518699	2.34930865579861	3.87271058172214	3.11614846931362	4.20194745644116	3.36883817775088	4.12416267883585	3.07001142970138	3.00498670332244	3.19161002388446	3.3098892079531	3.6847177678041	3.73744881606975	4.78552962780158	3.13430851756445	3.40894278243165	4.19178371225046	3.346361255955	2.53747002499688	2.91247742092136	4.18119798497591	3.50240698665329
ACOX1	5.03564590186555	4.5357481609153	4.94112509591581	6.20398220886193	4.60141127674479	4.05042333529826	4.25025672365406	5.81606717290218	4.87884302764179	5.11931882254179	4.32308178950373	5.62649754422109	5.00640126222866	5.32131121088903	5.74289549085061	5.83488992379147	4.62598347683959	5.06911352458229	4.22414062943641	4.24690207630818	4.98125445001323	5.36587797065525	4.10798909669006	5.40948258679378	4.85945278803719	5.03960342136804	5.40382328475951	5.33136843371371	4.58104387337849	4.56955792685537	4.71748999151943	6.07657405899616	5.62143066779045	6.42907359637999	4.27582652780642	4.58050731907166	5.59098219319313	5.12895322038601	4.96256290382204	5.64104886100671	5.43115825417703	5.38340604708061	5.50199637005538	5.44283736265457	4.57278055290467	5.57161310672293	4.71855890427908	5.5008817049573	5.75018038598415
ACSL5	6.12374067970414	5.98066970636521	4.83079278617069	4.55012494600501	6.64455861123389	4.23378071279963	6.96027074658051	3.17149508137614	6.43181682136878	5.64702951170814	4.36544058940618	6.02343501254357	7.22345440781147	6.7407117333991	6.43243332880357	6.95995673850352	5.75308300531672	7.04254366039472	5.28586454703185	6.99666103395956	7.79487069848783	5.84624507283381	5.79910285227301	5.98898228292725	2.48550411233446	6.36676107652562	5.63081606389062	6.11975871414216	7.1462478997641	5.55276130410419	3.35593246246394	8.57567537939318	7.19216259611867	6.86327937668709	6.27956415407728	6.56678776080702	6.30861570978513	7.7288687828531	6.56761389372254	7.99864232634612	6.8656874997364	6.38355051199262	6.28960764329619	6.34629210400153	5.55565666465145	5.2002885482456	4.7657521950361	8.60157061683126	6.04739224479921
ACOX3	3.52200551517218	4.20622904605116	4.83491342970104	4.41250379674554	3.56823888435063	4.6878109634618	3.28349215848939	4.49678828054168	3.85919433851665	5.07796074917194	4.45995613965412	4.10430310837714	4.37222778347286	4.46775551736592	4.48551699279265	4.34483772680824	5.63681600055832	4.82239364979056	4.05184190177106	4.23200832695605	3.79403109636759	4.33338795215446	3.26333493599651	3.68065067061012	4.36681876562201	4.42446529680236	4.07788386443832	4.24914949000336	3.67294574983988	4.08908284167224	3.24745666244511	5.1123164749667	4.28667418898367	5.24638528366721	3.36108052955364	3.88245719870831	4.75739134287964	3.07205433600575	3.33736857193654	4.23419472295381	3.47010731142243	3.90744544559161	3.51148069000119	4.17945531594283	3.30075339309561	3.84178195419997	3.08753073118428	3.93842694887657	4.54217136162359
[truncated: 454 more columns]
