# Supplementary material for: Integrated bioinformatics analysis of nucleotide metabolism based molecular subtyping and biomarkers in lung adenocarcinoma
Source: Front Immunol. 2024 Aug 1;15:1430171. doi: 10.3389/fimmu.2024.1430171 (PMC11324481; doi:10.3389/fimmu.2024.1430171)
Supplement: Supplementary file 6 [file DataSheet_3.csv]

	TCGA-55-8615	TCGA-97-8177	TCGA-86-8674	TCGA-50-6592	TCGA-91-A4BD	TCGA-50-6590	TCGA-50-5051	TCGA-62-A471	TCGA-67-3773	TCGA-NJ-A7XG	TCGA-91-6848	TCGA-55-6986	TCGA-86-6851	TCGA-73-4677	TCGA-78-7540	TCGA-44-6775	TCGA-69-8253	TCGA-MP-A4T8	TCGA-NJ-A55R	TCGA-53-A4EZ	TCGA-55-6970	TCGA-86-8359	TCGA-99-8032	TCGA-50-7109	TCGA-44-7667	TCGA-NJ-A4YG	TCGA-55-8302	TCGA-64-1679	TCGA-38-7271	TCGA-50-6595	TCGA-55-6968	TCGA-44-8120	TCGA-99-8025	TCGA-50-6594	TCGA-44-A479	TCGA-86-8076	TCGA-MP-A4TF	TCGA-78-7161	TCGA-38-4632	TCGA-95-8039	TCGA-86-8075	TCGA-44-6147	TCGA-69-7760	TCGA-44-6148	TCGA-64-1677	TCGA-NJ-A55O	TCGA-05-5420	TCGA-97-8174	TCGA-MP-A4SY
AKR1A1	6.55861816146512	7.24750983073791	7.44422394115935	6.56639963453063	6.84891833407306	6.02556040232443	6.65362757957097	8.00992040959306	7.37007358602835	6.55860744791526	6.83740212978583	7.27237037978331	6.55423580863401	6.47306928130663	6.91686473452586	7.0101666525658	6.83756612458445	7.82701744583887	6.04503226146461	7.3365101302808	6.96015488439798	6.89954906804253	6.95658176475961	6.28256212493984	7.47243334444075	7.19091999823351	7.04188689879731	7.31844338798134	6.60068455196588	6.43004268442364	7.23273653465931	7.64745482870719	6.80280326004153	6.99397772146667	6.93638706491067	7.00249888170848	6.39526849232132	6.59770546699978	7.44067568819482	7.61928241085179	7.4144535404611	6.4135851129231	6.2480319152281	6.89057315399848	6.73269792777196	7.02806849789355	7.61710449597153	6.94583240453544	6.73490738458218
ADH1A	0.0467005867416223	0.188021051416948	0.156526058528656	0	0	0	0.0533894195446349	0.0450235216984977	0.259905175353353	0.0454429707611671	0.163885116708942	0.274530044671623	0.0856965806792463	0.251567620608247	0.0538064436957938	1.21652750250701	0.0244615301409958	0.0821575590854259	0.146785540988701	0.152378145401039	0.0950467245070402	0	0	0.044464066513246	0	0.190045886894439	0.0531113364595625	0.154064673674717	0.113300435833361	0	0.0513024887006311	0.100574040213197	0	0.0754641742625125	0	0.215616477077212	0.142348082144681	0.0316774964507602	0	0.222804561045261	0.0328061450832415	0.909171481431093	0.0411027718191281	1.08746284125034	0	0.0490730966543056	0.167100968963075	0.814263291399782	0.270588741972067
ADH1B	0.284395680512877	3.94386508003636	0.130799110838194	0.388905884039069	3.42997742950592	0.442757757634771	2.1659440877706	0.313594146572391	3.99605424829619	1.69550392607345	2.1503972017691	4.94706763679224	2.92021706596222	4.26461899703098	2.39019991683457	3.84902145727104	3.61086539099276	0.700528496642759	2.39333382116639	0.912189968482442	3.79456142823592	1.33782524745679	2.2356045327633	2.94646886838194	0.0450235216984977	2.30337162221073	2.91084776595794	1.40239475050061	6.1799727661839	1.95653994865677	0.497842258860961	4.04017353349876	1.80962023484189	0	0.483983410300573	3.63338470855734	0.343123519401852	2.62583155823355	1.05477903151962	3.89878879711155	2.1987141557153	5.26617448334895	0.676538226720689	7.7366731933699	0.882760416387591	4.20538469263544	2.45051185360141	6.90015192338868	2.55203271137468
ADH1C	0.355692897566225	8.19374415060471	6.97483328346917	5.65440689747336	5.83875263911484	0	3.88795411633391	5.52632551841387	1.69528119514486	2.43202402399078	1.07621702161705	2.59693514238723	2.53893540877333	2.70015115027517	4.62936827817425	3.68884391283867	5.53392459966752	0.66120232976271	4.53424840339346	2.75488750216347	1.19383481065384	3.09269795221686	0.412944073368718	1.85367634323199	0.0511632525821146	1.48310634496718	2.55885536968617	2.82164899612447	1.07052672087668	0.657822902652401	0.0721744169243166	0.992550922658722	3.71548707501235	0.615981210814781	5.29524547515673	3.32986987231766	0.102322191196686	0.558071668958873	2.19619784480484	2.44283736265457	4.49250056079465	2.95853963107012	1.12908514805661	7.47870653178207	0.449429314103199	1.7868054329789	2.87884302764179	2.30763252824866	2.3895392791519
ADH4	0	0.0762854428089158	0.187767747046025	5.57959652862157	0	0	0	1.87966656208003	0.0633648787584294	0	0.149779630575903	0	0.0199153677076859	0.0881415968690176	0.229957008584363	1.99480887187888	0.208142647337722	0.110897723329813	0.282736320276342	0.139338513601429	0	0.0511632525821146	0	0.0798388806666704	0	0.0454429707611671	0	0.0292761823706321	0.375512140703744	0.065296567127781	0	0.149909667534924	0.0795658498102748	0.134352386623363	0	0.35038409009432	0	0.112099579776235	0	0.0271540515037266	0.720103317115971	1.45736682555367	0.0374525099396066	1.47170772546327	0	0	0.257614130049541	0.208142647337722	0.392537245275131
ADH5	6.20837874257093	6.72422596751563	7.43038898804898	7.03206336435549	6.2252074369435	5.68099659512119	5.98546399815193	6.95076700059314	7.54211253455965	6.07405366713617	6.65483505659601	6.72368551523397	5.58224587454703	6.90213871624513	5.85884635257083	6.59656145386385	6.9499504067094	6.38139932341961	5.9279841312822	6.2052302319522	6.82587592025617	6.90537496997281	5.32216251378549	5.57661585563563	5.82389963321512	6.47139071126303	5.94488654998265	5.92918264666198	5.76211756190728	6.39149107150362	5.61095985612012	6.59280533506027	5.70693109206925	7.069182283487	5.44358013110243	5.9711457521125	5.94477178782101	5.61839724934597	7.36324117721599	6.55451211053871	6.81451197158902	5.6775054233971	5.96383937551784	6.65295966717894	6.23476187730923	6.13628778699451	6.49444281268729	6.68818735379418	6.45378258671109
ADH6	0.677981733854701	0.939301814099683	0.624896322209038	2.99264155502322	1.10225499377517	0.0437644423101702	0.320542442428459	1.89312918601721	0.722903138560449	0.216734219600131	0.417379975973023	0.179893170533548	0.31068911751928	0.533762670547088	1.92330133540597	1.52071540957404	0.13119435170845	0.471031344271527	3.65378233059105	0.492417240075858	0.500292176734166	0.606536983314781	0.186880831347234	0.212258044202735	0.0367494764278683	0.382058508976068	0.180275189611879	0.111031312388744	0.0295588974491164	0.472383789694643	0	0.676357686732856	1.8530774577922	0.148999162587764	0.743558052222053	1.03724163585593	0.4240621254159	0.252657864194117	1.12617994882319	0.465608848395593	0.850479410915246	1.87852917654121	0.121413330915865	3.06620976888485	0.143524032521613	0.658462861174109	2.15584635878735	0.584770128557275	1.12776532814855
GALM	5.84167629966679	7.04663074794016	5.63981676468889	6.57910772185936	4.8684645368271	4.77925972037238	5.288532059097	5.50359997631497	4.41186007373782	4.21855645556819	5.11289609246605	4.81138368523732	5.70088078246547	5.18248175672149	5.25364518629111	5.90296280631646	4.81028370962948	6.11290234606128	4.61543395416005	7.19154488535581	4.88126816628305	6.64790303900208	4.87451174236722	5.26013859739446	6.47925158310699	5.3827571590305	7.01749994705128	6.52164911759231	5.39500108595731	5.13558822288118	4.9374150184424	6.15310002623614	7.17183230543268	7.5978313320215	5.73737039366628	5.1585955515009	4.67477699736591	5.30437231446325	6.39431348693221	6.41493211106534	5.63899767730375	5.32275632473185	5.8523659582841	5.59105402579929	4.35319623806001	5.31705438293802	5.2709773789095	4.74371960640872	5.24256058866539
ADH7	0.249506020989147	0.978927776381399	1.46189521096381	0.671836828681205	1.08413231483641	0	4.93881741127404	2.54141571581909	0	0	0	0.15419432499279	0	0.730226921946368	0.589379995477964	0.54511168754938	2.64228568305958	0	0.0837920324938865	2.42007811597937	0.0233263318600275	0.295958067720822	0	0.489440175925853	0.0518592988352499	0.171591153231601	0.313129734837852	0.386700602287614	0.0416635317293615	0	0.037030730944967	0.0247451901971378	1.42529816080247	0	0.057415612427243	1.19377174339668	0.103531209877993	0	0.0973411087967018	0.124195771587192	0.716069030482181	2.79939135932253	0.195473592387265	1.19666998753153	0	0	0	0.0387171075728536	0.505484479511495
LDHAL6A	0.154971988316384	0.118758388979835	0.337425664282688	0.253142152564187	0.418351887785521	0.243181601644472	0.0909888884147723	0.252536766696175	0.060185765046563	0.186373777465944	0.208642109015166	0.346077534535597	0.425351877456702	0.103933991056233	0.113567157047078	1.19082532347668	0.0418036876570852	0.138945497923841	0.141040345433593	0.0274371827068511	0.160274831408593	0.0485152099339396	0.160403925860014	0.24938465863022	0.503145165950165	0.12565110166152	0.0904469802326514	0.184089827056126	0.049909522443058	0.178619042533318	4.80951219843391	0.169411951991355	0.050745463581399	0.127765328148545	1.7826182437361	0.187767747046025	0.34289603673962	0.364460373960261	0.11609855223658	0.238786859587116	0.187261004841697	1.16482939104408	0.136978811963504	0.294429602109328	0.0628124924050212	0.12366619645382	0.277270659655642	0.258458622717901	0.161694235436132
DLAT	4.86480024289868	4.58301354657571	4.47559726006449	4.74149934555318	3.31717380309736	4.7838652029461	4.37240889617734	5.51243233896928	4.12701414158281	4.62622885003042	5.81543709564655	5.47131104033191	4.75839379583366	5.22118107959651	3.90385775041946	5.31223931530026	4.89225014982276	5.75692720591903	4.89334279347249	4.23479252795065	6.01985089036291	5.27061490351387	4.70633714881896	5.15512180235728	5.49602446366763	4.69350925985897	5.29780769582094	5.22937642475668	4.45459705653455	5.35481885303423	5.73587955747537	5.6994017141501	4.96505005462132	6.33539392792799	4.64820080961968	5.14636603508699	4.99851145307509	4.98045036638004	6.85259192860729	4.51622951757701	5.11189933988498	4.9447024576838	4.69594371866239	4.83851818757261	4.68873986801449	5.18024733747292	3.94727340605163	4.5919306939557	5.39348827850506
DLD	4.81961709565704	5.09197057847426	5.71263154475493	5.53772471123525	4.86182636913791	6.0689502090486	4.80676741946981	6.11080378611565	4.82267407036898	4.99811876201433	5.95489887139373	5.63543807792465	4.89816480974778	5.53111941210593	5.34433497112961	5.50394114898264	5.49209673091913	5.81091347119409	5.24337585142751	6.55480523970507	6.46651618942813	5.46337396549482	4.74468317056987	5.45055804148504	5.88466873535937	4.97714251742896	5.2852579421442	5.62155081703977	4.93638353116119	5.65708831466816	5.68688426103953	5.80223975474093	5.07145378144536	6.0767087267933	5.26431122689197	5.57345935984961	6.1356826120295	4.71728159833563	5.3688207209026	4.63756967492814	5.92037191256117	5.50741314753669	4.95923228945666	5.32228872357088	5.47857387686313	5.78472120838995	4.65845143583236	5.17710455256442	6.0668211186617
ENO1	8.91916217802096	10.7077396013532	10.4048073490502	10.1032589542227	10.1539674275393	9.81994785735504	9.56704892623612	10.6430381301327	10.0782001868309	10.4093707806985	11.403955753102	10.4152157118286	9.7692267584935	9.67058207675508	8.20611571250237	9.77890307423225	10.1996024165963	10.2892696494192	9.62135978236651	9.93256083913091	10.0644679395202	9.80773309689065	9.3519950775922	9.32669238422631	10.9657323467057	10.2626316442161	11.2508828397506	11.4054090178257	9.37418203325633	10.9006351432637	9.68556930321991	9.95323860735437	9.97706235784355	10.8250828037863	8.55289422489999	9.51672532451028	11.3777414095598	8.46179373639503	10.5445723218195	10.4084210342537	11.1144509697439	8.70245877130893	10.1946165171919	9.72587405171176	10.094386518707	9.38116157074099	8.70071574588076	9.15546692280087	11.1906790531801
ENO2	6.33405155587866	6.25524011809783	3.3611507313006	7.56009128200093	6.07153100960936	6.84597672161139	5.6963611192523	5.21889351076805	6.16753456035194	6.77042868224558	5.42134450071843	4.85328210494499	5.95071568544593	3.14159627838382	5.03912523057099	5.47366581624199	4.3758874172405	4.38922261635589	7.39537818315979	4.41704235339282	4.35874789008506	3.85936332998104	5.63674351111541	3.9418950691405	6.75512793130174	5.24953635998375	8.17181829769388	6.83709932117306	4.09736639417244	6.23546859211299	7.64276149036896	4.8158879106351	5.78648920121418	4.99467475432257	4.38509966247936	4.65584981594333	8.1903101515409	6.07728359552623	6.32848105916803	5.21281054601187	6.98405268283458	3.44970662721345	6.44947718743488	5.19632376464091	5.47339404512146	6.00192381293651	2.21698248926877	6.19848629580156	7.57910621294012
ENO3	5.66892752010231	1.57787591868089	5.25271840913153	1.67671874411843	1.51878689625372	1.03104224335857	7.71393427416483	1.88791513563813	1.19067806561753	1.86508739269689	1.46006102097734	0.772392439408583	1.73161772284062	1.73231262082065	0.947329519847386	1.33355711960032	3.66283212679619	3.66279795415096	6.20468851127495	4.65490521102456	1.35518545230968	1.21356503058917	5.91275284244164	3.7682372667428	4.2670787973587	2.08321336824898	2.15442118676694	1.15710840353995	0.766213501981655	1.40163046658474	4.87529842916051	3.46598752050871	1.71817528312111	1.93281710274185	4.03058327543635	2.62643913669732	2.34190037813241	4.00000901681583	1.74407496195201	2.11086432413219	1.90946591081778	1.14971460770081	1.12829340100982	1.86056558005801	2.85173904868853	1.73833550385093	1.28498784693784	3.03298241669943	1.79343814172242
ALDH2	5.68875944691476	6.92085064075744	8.26004777435496	6.30150716948312	7.08990486842134	3.94015735178744	6.64039823702389	6.72851918485229	5.77609609008599	6.53384519438912	4.39337501140696	5.3396077522685	5.48810041878804	6.88718405251196	6.11975249019652	5.50323423101721	6.97993158601529	5.12741042060242	6.28883101544309	5.9458604897441	5.80557879905208	6.34839532238435	4.73927566252092	5.11825588937431	3.85543164103173	6.69607869139764	5.64711300175424	5.66328199115019	5.5648902770864	4.25088579974498	3.89407076310533	5.33834953247479	6.29846953595124	6.25528355720908	5.36757375565458	6.40089480218304	3.59837711656114	5.79853789948373	5.332478802586	6.20959372912887	5.32435699026111	5.52756458163785	4.65471048828597	6.46799836609732	4.08220866441871	5.34304177194904	4.66016422675215	6.74761431354716	6.61692077223597
ALDH3A1	1.70898176886223	3.76429307012575	7.34139428465654	10.1840223638345	2.24043645707787	0.575312330687437	2.74663524045151	5.22356928340299	1.80669525353176	0.968348846920172	0.0965317426936287	1.94990839795332	0.636172166835885	6.62731500136505	3.86751103506941	1.47033746396065	6.90601268906832	0.437121184384194	6.05419512328855	2.19865130140253	5.11344213761788	1.45080215287982	0.932061171343424	1.43744082436354	1.92531587479002	3.25441263661076	1.22539833734074	0.798340891446219	1.60634746672457	1.95326523901484	3.43295940727611	1.0947765568956	2.37423268715287	1.27530509419877	0.723514875873805	4.10505782705839	0.966799584627204	0.902343757764018	1.13914201914569	2.27917410848905	3.61663999717192	2.58384806938166	0.449429314103199	7.11404421497792	0.617298482840846	1.76000798683207	0.190678065617533	5.24088289866032	2.15756117609119
ALDH1B1	4.73199235786574	5.22246455428518	5.44781389640288	5.60643926693185	3.81710133725005	6.0545728455676	5.31759712220931	4.35615085461746	6.25377564383878	4.44203447748138	6.15699923175409	5.92724700001161	5.35342210250781	4.66717684339848	3.68144926531496	6.4433568433802	5.54978004823653	6.09803840131913	5.21072393727908	5.38688335525705	4.74227035730027	4.93279348588012	5.09510159612156	4.90675112834687	5.64631244998453	5.91799974651059	5.07501056520374	6.79193385675181	4.64089273800839	6.25096915069316	5.99141073443833	6.3345986651851	5.90424804501175	7.08261105566826	5.69941281974904	4.8721885138886	5.00948154519661	4.7966029450833	5.76843048843292	4.78208350253694	6.02830834735183	4.73460287038995	4.99476525336697	4.66814749710727	5.06045816459835	4.47309201715346	3.95701379353286	3.67426855061579	6.90260423907663
ALDH1A3	2.93086977561876	4.22319083512208	1.7569805625908	3.53002078654576	2.12449357219531	2.66505161428921	1.70372088970099	1.43076698309997	1.37245068818818	2.87809751976448	4.68535151641577	2.82600944149165	2.25483588278576	2.04061192803757	0.918233560226312	3.42758834010287	2.25562158212156	2.16330550125718	1.85933350939627	0.666483930837426	1.19635524288275	1.43717446263229	2.83347709688844	2.812765176229	0.838346736521231	2.26198205698432	3.78358237394037	3.62066851271148	2.84833750267637	3.02839234049965	3.03815520102597	1.28083756861177	2.7648556712547	7.26779420160759	2.71156098277237	3.43202402399078	0.7602635346214	1.64924755366066	3.51447578762771	2.73070516099876	4.69994578798807	3.70832741457388	1.48522071315591	4.67919293942775	1.49128873189744	1.38128337250378	2.80953792212202	3.97347351957549	2.36608436854944
FBP1	6.56214929486872	7.55985580610834	6.97162517024603	5.45091429832205	6.4050989051328	5.24034104566117	7.66517955752563	4.66657482357905	6.25854530604085	7.29698226199215	5.88216370155387	6.15925780872901	5.65027343084094	6.15312435300615	6.74256409602382	7.13904273833259	5.80234316669793	5.90538219101205	4.78598465498078	5.78261038133071	5.36716485176562	6.2395374311927	4.94767083175616	6.44360830898275	5.63131968079905	7.43343605241132	5.8689854852496	5.98986108265572	5.99576262920164	5.35339740030605	6.15892469903713	6.7175722437011	7.534100521285	7.78119772912441	4.54648705318067	7.0348858792408	4.94230805615618	5.60813799684234	6.70804097222342	7.0712467466658	6.2252807148306	5.66730942438412	6.42036618144931	6.56310625591755	4.33131826784827	6.75583295904659	6.48297570690016	6.01286808656919	6.84232771272587
ALDH3B1	5.8524733298123	5.07834084126262	6.16763491015791	5.30058502029254	5.27803308421044	4.59067387097297	6.01065901245894	6.0483539056024	5.16370401189387	6.08155480546014	3.1570275363437	4.50903704235289	4.32144471107735	7.83018685944189	7.38717381587435	4.37021799690872	6.47868226654989	5.43887167672374	4.60379841968502	4.45098026215732	6.17025958774086	6.27111001466963	4.28846930730643	7.02129649172772	2.78640817200326	5.2339532314693	6.02003986752945	4.84900844212823	4.38384941856775	5.15458320905307	3.35311152977481	6.53737994227129	7.11294924716154	6.68909084941124	3.4725267626937	6.04083326666631	5.73476651411969	4.90217490216018	4.67616583823743	5.55494487715873	4.29498091823289	5.63867541406942	4.60057900524824	7.65971053515448	3.18445486741518	7.06004954598103	2.79618241072	7.83714411561916	4.52114498654708
ALDH3B2	3.71947917908292	1.27351588970212	5.41337067483284	6.85711138496131	2.74463473857208	3.90031618497767	5.34309864023265	4.72852462671537	0.275483892667288	4.22975709880675	0.66557468832867	2.93311936443181	2.53977919169849	3.45245047267552	1.52912128839622	2.48709192106024	2.15409708759657	4.73656158299055	3.23535944739095	2.8379230641969	2.94131293215815	4.83199374626945	2.00949050294745	2.00977712161153	1.58534716811202	2.46521701400309	4.08515268056314	5.06516729376463	1.40179427579797	2.59148793839794	2.25966418394865	1.84627265751337	1.37567894232731	3.96169740571968	2.85245834821831	3.64400622225742	3.15299460549243	3.78797567149566	4.05071934775126	3.96508238707886	2.34570861325438	2.05763499464139	4.14659005827018	1.20276248527589	3.32394645542167	1.76587416408973	3.95390774252095	2.26285405768169	3.860784063382
ALDH9A1	6.01948842959136	6.46844809873668	6.91932577937996	5.79055832804323	5.47023423831893	5.86636896807691	5.7570659291613	5.66094002260952	6.12440672003439	6.18103693606389	5.85303502731023	6.20333625579674	5.75013481865832	7.18204170670101	5.8163565064263	6.08761346772204	6.15983299891827	5.12375723101534	6.56821759958583	5.58699286685627	6.81426585533176	5.80959451262142	5.51024988749149	5.35731974720979	6.45219675407345	5.59031757197871	5.578504028188	6.1099309213638	6.57878326791056	5.91101800720275	6.48215289909048	6.35666324189701	5.6426553678895	6.48340628391398	5.38299918656986	6.33138634967148	6.01287255495031	5.80116641806192	6.2455622132757	5.14104034543359	6.08776407846903	6.56142497081636	5.87277951995602	6.89794344705769	5.20927399239233	5.90740025782128	5.57113675996099	6.68767941357239	6.05998900004541
ALDH3A2	6.33669935257603	5.68809641345423	7.42240878478664	6.17009330604617	4.78130200456884	4.36336033956393	7.32438309488586	5.43023173970106	4.19551296327615	5.07205433600575	3.79924276052606	5.16367583799034	3.87080855747058	6.69854910426133	4.54938577836902	4.8920232618223	6.30631146144946	5.26871883217849	6.09319252602756	5.82824313493484	6.03603290857601	5.88053125736041	6.28576099839784	5.71709511575736	6.04875277401211	4.98656111335442	4.48907403494007	4.24640048609337	4.28198008586669	3.59420216561862	5.08477437912263	5.16781150886504	3.86642337272506	4.14122840555475	5.67473745793347	5.36618580753899	4.67026817391855	6.74136720777977	2.86841020909914	5.05064099742423	6.89238859713183	4.34483772680824	4.02258087225512	5.736937641679	3.71195737596597	5.51416329905206	3.16634588777233	6.86795451647784	5.22170311218309
ALDOA	2.15299460549243	3.54101915313356	2.61317800785159	3.27835652801072	1.12558498213352	3.94735757592683	2.74816064022435	3.41844634429828	2.6199059547841	3.93807873664229	3.09949720117019	3.19392940637054	2.1646897520525	2.37228351288053	2.08140780613586	3.18374581102433	3.4507229861423	3.13206679190011	3.44411044596105	2.47134355961072	3.47890710873746	2.86012851412289	2.83868961825104	2.15133930104228	3.23009539143582	1.99761758715098	3.48936310133479	4.75286631394411	1.7367347444912	3.77672516095001	3.30639349392046	3.69830739351463	3.08875220401058	4.59915708851809	1.33170521649889	2.93696766018807	3.80950705364125	2.22928027905873	3.24741108806311	2.95847151623916	3.18477221875243	2.60052358269679	3.24254153496114	1.98968400329773	1.71523445524002	2.65960493865565	1.86726391107629	2.44097876675444	3.88783717108674
ALDOB	0.31521841136579	1.06440003345656	0.0915305931206165	0.0514417113826102	0.236706901995353	0.0493519591352915	0.757279323490806	0.124989769978664	0.0401209172008775	0.59617186214146	0.0959919129246028	1.87373446796856	1.4350951516201	0.364012053558615	4.90731372409803	1.58928410667125	0.245252252149377	0.554637963864358	0.331705216498892	0.384823458729755	0.33296566258596	0.094911647025467	0.391547780167342	0.123401335971914	0.02091106558169	2.44998388702916	0.305445278553553	1.83834673652123	0.329755085744747	0.0816123228578898	0.168642035558839	0.220453786049186	0.683202372966368	1.11476679266551	0.154712813782158	0.546659906440835	0.671383962732517	0.156137697888986	0.557973676427615	1.83834673652123	1.06281249240502	0.776216282242298	0.393526032228356	0.771632081274976	0.234869151705381	0.520749096650175	0.275722256160748	0.45249000921845	1.37384306291831
ALDOC	4.22407115349022	6.32480160454611	2.58289315444318	4.71981318126479	5.04525510761345	4.52229433672414	2.76631952870644	3.49960355773098	2.79566306335096	4.67240271128355	4.55495715233255	4.65597571654912	4.31462402659645	2.74946990809063	3.24589111758991	4.70812266100256	4.86387404295768	4.10771297399805	3.24331872185334	4.69818513357773	2.78598988434405	3.28858004391877	4.19845486402346	3.90858236547881	5.77526919490631	4.50461403690479	3.49653904584452	5.76914227383236	4.01918593863144	4.91235765603211	4.31062368702964	4.68018930886593	4.98116309943962	5.53426708216047	3.58473405592066	3.50184673650681	5.75045107983601	4.15319733085508	2.51929027903653	3.14746952198919	5.8463654384741	3.86271223319295	5.09714302468634	4.77737763081695	4.29183190773921	2.87766573379666	3.13172117115593	3.43053952891856	5.74647132516245
GAPDH	10.3071746194904	10.8394305694922	10.815962819363	11.6973329337289	9.7549422701023	12.229833930391	9.97802254853123	11.3493188301913	10.2051896588405	10.4060317015012	11.1058639964222	10.7747063586489	10.5101578910865	10.1051293476178	9.56737698040687	9.57199888541268	10.7154910218453	11.0401122846563	10.5810094027484	9.60573377297185	10.5879996686351	9.73646620000581	10.4232609078973	10.436534577347	12.190604058227	9.90795944698838	11.7306594837895	11.6114601229644	9.47692842759391	11.9642636042774	10.3999112680015	10.3423191718623	9.92326641845615	11.1256762831068	9.33224336832585	10.8517990040155	12.0124635709276	10.2194262944484	11.2039034376473	10.2601421266718	11.0442281179075	8.55372335878987	10.4717788408775	9.60790172976203	10.6586551146815	10.5899581897465	9.571748093604	9.70720622591523	11.8711594471964
GCK	0.0398402645317911	0.393635855624358	0.237686079120165	0.148348449915649	0.115166449634935	1.20745560507309	0.0680516429977898	0	0.0594937253916716	0.0950467245070402	0.299479127980384	0.123401335971914	0.522658420634278	0.0625362198953893	0.0460020465445205	0.166158437888858	0.0515809206306449	0.0873270517974754	0.962512006539502	0.0538064436957938	0.0547790315196195	0.047957107396655	0.201006466056093	0.110897723329813	2.15416191325558	0.124328135002202	0.0894981508391026	0.428464026257979	0.0970713705439032	0.204140716780225	1.39714579739278	0.113833828959277	0.168642035558839	1.08467659969677	0.210139457401668	0.141563582375003	0.0623980637984785	0.130535556756188	0.0295588974491164	0.087191249562623	0.281312490858143	0.222145122212299	0.0522767654523578	0.99334829212757	0.0621217119077975	0.0825663510714117	0.0913951860117	0.412835710050164	0.215616477077212
GPI	6.65850998975243	6.18638170155351	7.21394601202253	7.99211354147012	6.06322680199698	6.87530457346263	6.3761670737677	7.87573706657762	5.80733946452793	5.94109457021636	6.33717051534802	6.82590008215739	5.76634868468976	5.56079442277529	5.39255785191704	5.78131512044332	7.41097194221281	6.16262898878241	6.25148998504517	7.13136620653679	7.42376303385139	5.89284028017048	6.34777902670226	6.39494965597375	7.33708307631079	6.32200203111361	7.59894204293666	7.45011012161288	5.63357942483525	7.37108398446663	7.55538211582248	5.68433906829586	6.6277293919689	8.24014686394016	5.53922396360645	6.03389207648392	6.95166472033681	5.80005085376669	7.19222474725288	6.185979499155	7.07043119120261	5.43814411589504	5.35820282994918	5.43160290357239	6.47254625791401	6.40488439368443	4.75570479780807	6.02796348212353	6.77580778395975
HK1	6.00864150893195	5.66141613183423	6.26331239840575	7.03626594208159	5.41884097068646	6.35293327317982	5.96037733157103	6.04591907242463	5.48968100748689	6.47067351444334	7.05616080187776	6.80261846489756	6.14560613376263	6.96896624372088	5.00704745607106	6.09382360113825	6.22032801993319	6.87605398205105	5.84412700132099	6.10931249663096	6.81694907493387	5.93658847432463	5.77777475629295	5.89892178278164	6.71973516308663	5.85388090545617	6.8588090633835	7.20778940794753	6.18520251499223	7.16380664074702	6.7545428171758	7.44060676007443	6.27803680236726	6.11510817322201	5.32725980902004	6.22741185802158	5.82005128463813	6.32421115573639	5.79548904016807	6.60919794931807	6.18467305395825	5.92380357050985	6.14797619164908	6.59274405270361	4.79135566923276	6.12272033856914	4.2885357502938	6.60675460056544	6.42990213170229
HK2	5.5906409394626	6.97455569740955	1.22595354036506	7.07420891185302	4.59466200206688	4.50142640607357	2.17018145776525	5.86060282387304	3.70043971814109	6.14882634565823	6.64408844498027	6.27758869546322	5.38688680320377	4.46819228975389	6.62250140155819	5.34334385903079	5.24475769775601	4.29757295381202	4.5104619514787	2.07378596459392	5.77209151223053	5.38050781933945	4.6929962183405	5.09231316644616	5.4571904225474	4.29848236641607	6.18294053728157	7.40582987720521	4.77112495312837	6.70775806148201	5.17046190467896	3.73425438828525	3.73678885319809	5.07208006847257	2.90635188889508	5.04409243339982	6.33505085709478	5.35304093573761	5.2801620192424	5.55365540233289	6.2022864546479	4.71469227175072	4.31480526741538	4.42614396587489	4.80847257767866	6.2502036564993	3.77499784895625	3.78755783812825	5.34934050583208
HK3	3.4781564196102	4.61190416735208	1.46142378478668	4.75182788392828	5.00250900806739	4.6784212655142	1.97500646093776	1.99051926406491	2.79318840368062	1.08596845386217	4.92068393752259	3.31482701478368	4.36222439228574	2.50530662152682	2.37706820638406	4.85303402893092	2.46396242831317	2.55250003679201	1.84330051189019	3.03197737987346	3.10284286511736	2.81231338423505	2.52356195605701	2.64521745147884	3.34066195823054	4.56916902586945	4.35268791372766	3.83036688935222	3.13412234675348	3.49656461035923	4.63433188697192	2.76642554763968	2.23410273096418	3.91985489825832	3.86089329263749	3.37330019660839	3.29613432498001	1.25096157353322	3.95794244961977	4.11658101164923	4.17043786850811	3.0014839500798	1.62606527254028	2.82830661377564	3.10279248553043	4.16029903749815	4.80205359453667	3.12013624996097	4.70968765312004
LDHA	8.20938854037512	9.26585785822928	9.47294625792087	9.45757295199859	8.66634331984656	8.71427162334019	8.56463157831409	9.28150978806802	9.15739923526835	8.90846948239545	9.026387050904	9.81514133188283	8.28071974142929	8.52015427211014	7.87886693147036	8.46033179257667	9.593735274227	8.80842591871353	8.48837200487902	7.54148076647706	9.27531510563615	8.61824342834701	8.29050319772363	8.98108830185057	9.25881545135696	8.13984702342277	9.03878897631456	9.34523047153639	7.59063195801113	9.55195122137891	8.09043268888333	9.16631500336753	8.82150040192314	9.13528731625029	8.00396252815954	8.49276210851905	9.43992768359766	8.52404290490741	8.70222152487518	7.89486989336338	9.12128147696373	7.73119071032426	8.81345991535123	6.32052258617313	8.93476858556605	8.19433629430183	8.70564206288853	7.35390723859655	9.72538722070732
LDHB	3.55380282922981	3.21518156545332	3.22360789499323	4.42859801979762	5.05605455882279	4.12874705924576	3.34302400015069	5.23125574736628	3.21222691104331	4.50864415326986	4.49515788890806	3.72958539794121	6.09049990992295	3.67659464083389	1.68549168868455	4.07536148281424	3.10982856530709	3.73726492233297	2.25815707493742	4.38690749071108	3.66710870282	3.37859485325909	3.46864847791291	3.62515357255945	4.66662026780254	3.39960862217251	4.15217530488689	3.5067415641867	3.65310588903159	4.47905590587994	3.24695526504295	3.54579543296531	5.01225578749231	2.55028504908841	3.52862132476463	3.88375765078937	2.51878689625372	2.8374185301046	4.29109516598411	5.85879911943744	4.44471344222294	3.5436604353108	5.00278351782763	3.69460165335612	4.30894328812521	2.35380316859857	2.99689486644611	3.66988849570318	4.29031380873505
LDHC	0.576763977673125	1.37478911073308	0.113167056732735	0.048096653272944	0.058939854556233	0.256889885535893	0	0.686253987354753	0	0	1.72809465627692	2.5110378485972	1.68014429006384	0.0264459803038009	0	2.19361406319095	0.125783331627324	1.15068964324732	2.50550988600518	0.0339339114419318	0.0346383179990089	1.78910321750138	0.0297002342154199	2.98986562286629	0.113167056732735	0	0	2.3345110701291	0.0615688492680028	0.0764222754586024	2.92694824794977	1.73984810269933	2.55107298994035	0	0	0.472383789694643	0	0.814919509305519	1.35467782850445	0.209141397838592	1.61334305300382	1.16059754588055	1.15950002202322	0.11116488907889	0.47040671081933	0.244399991245549	0.177854025259949	0.0288520058474934	0.197739606006356
PGAM4	0.23094077612394	0.306028869452206	0.0709388213434375	0.223793216243033	0.141432790929296	0.567448096515744	0.534559684608316	0.416407408963568	0.665665638370679	0.0596321598820996	1.02318436924826	0.56968551215184	0.164914969552451	0.520447393318926	0.170437868508108	0.90473456077381	0.211261449712961	0.55001409499974	0.394294620494657	0.270229907237998	0.443394474838584	0.274291484102103	0.0723116400224266	0.731443946034715	0.304861451488449	0.0655723115936221	0.481505616577055	0.272978695373575	0.281787256815826	0.621149303569002	0.363451457071713	0.623305028247536	0.253384235800074	2.59239723519794	0.200880954285959	0.428571222085267	0.86504778922595	0.121678556588252	0.597698019021249	1.14548182226552	0.313245851787561	1.16795710626733	0.46602668781373	0	0.422663591655022	0.126047755205939	0.314174451089644	0.201884742839857	0.295017665151298
ALDH7A1	3.15927395754716	3.86552295913996	4.36108052955364	3.07323755469793	3.99051926406491	2.71226560650329	3.32909488565681	3.16140401638112	2.80452859509743	4.29730882338891	3.59464408910477	4.06343391218385	2.33319471633589	3.83043788088703	2.5531638705095	3.69956273696805	4.14960893927794	2.89101081913824	3.18923945705395	3.10396755107905	3.18146834766068	2.13500944135116	2.81364781591048	3.5137181226844	3.18987198917018	3.275200784858	2.75926238045967	3.09791413518699	2.34930865579861	3.87271058172214	3.11614846931362	4.20194745644116	3.36883817775088	4.12416267883585	3.07001142970138	3.00498670332244	3.19161002388446	3.3098892079531	3.6847177678041	3.73744881606975	4.78552962780158	3.13430851756445	3.40894278243165	4.19178371225046	3.346361255955	2.53747002499688	2.91247742092136	4.18119798497591	3.50240698665329
PCK1	1.42562043073104	0.0551956542421246	0.0179219079972623	0	0	0	0.0524158941511385	0.949871055809871	0.045862297908688	0.0149265442381028	0.0827025893302493	0.248899107076326	0	0.132511039799195	1.30521177607819	0.0263043243519085	0.263875732577862	2.48655992818524	1.66643848231911	0	4.03217138887697	1.12366619645382	2.85971119126645	0.545573056035032	0	0.0328061450832415	0	0.0210532520540752	0.093154487907083	0	0.386590249662717	0.191057239926314	0	0	0.0132121114268512	0.0467005867416223	0.911499848861108	4.06867940834533	0	0	0.0942360698457655	0.206226482466545	0.0402612230644346	0.425566724075251	0.0710761620109589	2.81179981244577	0.547548539078039	0.192194165283345	0.0321008431670241
PCK2	4.9180474666731	4.76500424625004	4.48935667826633	5.21145225740903	4.6185264609945	4.65949077158342	5.04075218615949	3.50115885929447	6.00766421142597	4.98914809232099	5.07097315773607	4.97487342579282	4.91052641083489	4.89164762787943	4.11913203554317	4.74680182379456	3.76041258326387	5.83100822179066	4.92871614934353	5.34033794312803	4.19264395083646	4.41915457108879	5.82561265647764	5.06498629159357	6.03607907858128	4.67499726865437	5.23155529035604	4.60821193790051	4.67269688254088	4.6486897681165	5.76228502521216	5.38695576040787	4.16144432807457	5.47638816866247	4.2202912554592	4.23955843394145	4.39006918963609	4.84920866210356	5.50778195710962	5.07486503774303	4.66201175982328	4.38479100131722	4.702469160772	4.34680800407578	5.39175741102739	4.97684475937224	5.07155675141204	4.61919582697503	4.69194167987427
PDHA1	5.64165295564681	5.13813456480016	5.58191760772283	5.16962040033577	4.94131762775088	5.43092082883213	5.5290088116844	6.29220750121587	4.15468851378231	4.30114862594527	4.83399818569003	5.18215595380484	5.077554922372	4.73683754929925	4.51830222438554	5.19942500448529	5.11149043045687	5.76577075620946	5.33610125397434	6.65580975435545	5.07513467996812	4.56884688786635	5.16266926626276	4.65926241033169	5.78537007279713	5.10207018472583	5.23814101732108	4.7144103876784	4.46051323436275	5.40330181208401	5.08605340372593	5.72078189765828	5.45877897941994	5.75113964612245	5.12665491967593	4.86782235104243	5.26028540804038	5.05619765988514	5.07599463033044	4.9915218460757	5.32360065123955	4.59903208322281	5.53032049467804	4.95176495046905	4.71429498064816	5.31939032763623	3.87482646856307	5.37468479765721	5.52176059942569
PDHA2	0	0	0	0	0	0	0	0	0	0	0	0	0	0	0	0	0	0	0.0277202583559274	0.0513024887006311	0	0	0	0.0714881055841824	0	0	0	0.0518592988352499	0	0	0	0	0	0	0.126972856257766	0	0	0	0	0	0	0	0.0662614422687213	0	0	0	0	0.0437644423101702	0
PDHB	4.53324562131719	4.68617553402777	5.69332804320663	4.58924814672556	4.85006929150615	4.40885449331871	5.10079687915441	4.77711457363143	4.8940125390504	5.0849401638744	4.50885328497145	5.41219891112433	3.79351097384202	5.42448881165573	4.33255757049073	4.67993774830304	5.14312807294381	4.95029576566832	5.05675691879274	4.41381068702498	5.48383834438448	4.75748201887192	4.94986638797398	4.93054811924786	6.12759407552362	4.65336962431089	4.66065485203523	4.36855185876143	4.44695755331711	4.72899799024374	4.78748470484569	5.28547250229325	4.61367897944763	4.33214220035944	4.1719753766901	4.89334279347249	4.35900803973603	5.11581981681008	4.91636198862027	4.36547558478623	4.68694307253694	4.27557104888692	5.48040085310601	4.79696627112554	5.47925643427134	4.49218007014998	4.92395256736097	5.05327645475585	5.24594054181533
PFKL	5.81701945027052	6.44499828686331	6.1746461020481	5.66272960643209	5.19905587812207	5.83274320614741	5.17424660739241	5.42264341057384	5.61602533537166	6.10886104635379	5.59587061310739	5.96572888410882	6.06505309265775	6.56342662733618	5.81906523168534	5.59518526095752	6.28537077516614	6.05099789223604	6.00368543209387	6.55458578211045	5.77076034463288	5.55531922298164	5.65997021258636	5.30419340950715	6.17909697240912	5.59839796099012	6.47143623553408	6.25041780841776	5.72139453489916	5.71352811379062	5.38468533702274	5.79831496733312	5.84652591037483	7.19855996134823	5.09631667847693	5.36956768512334	6.71229587559417	5.58918221783044	5.02197268243537	5.9867954509804	6.59268276774369	5.48231039823214	3.89407076310533	5.79301147974113	4.92352953772231	5.92691742080331	4.21617545658645	5.88282154126551	6.46540641391412
PFKM	5.19399640791733	3.94133171443738	2.28362550060704	5.34122436109885	3.04098007652894	4.23796899873402	4.63515652972825	4.26912293795808	3.66502886763704	4.27515607854601	5.69868522237402	3.69350925985897	3.95209123289755	2.9896295129684	3.18977712703047	4.06499491125953	3.1302390008524	4.93057177289447	5.23605629979755	5.03362122082603	3.87828393285305	4.71136274532588	4.04937809972956	3.29658955658962	5.48788504199133	3.8665123940878	4.76854429183898	4.63279167920612	3.80282393494897	4.71891503261087	4.66855599811064	4.78578069502708	3.95058039130818	5.70413881388788	4.02376100548023	4.47629094917663	4.60808179910352	4.12627082490916	3.87421662419014	5.02598997553363	4.21952479309544	3.87971262690815	4.8492286825729	4.83416003904378	3.69549279034366	3.78175836688821	2.08522067929248	4.99046934358573	5.18295840889637
PFKP	6.59692023843586	5.28601985604892	2.17549266504098	7.2705298767684	3.53008323087464	6.11864212364298	7.15488897654159	7.54914392673794	4.20798653009602	5.3826707107827	5.9451300965697	5.64887380368036	4.36427826059909	5.76187297739397	5.60645703403922	5.19786146072763	5.77769060637958	6.75949675541606	6.26272817634128	7.22892929287598	5.60229949402491	5.65021310531358	5.6547878078135	6.9597829039063	6.23646583069153	4.95693018515691	7.84916987165359	6.19422497801437	3.63832874872253	6.25962087653868	5.54859691524016	6.18855719755127	5.79397389206779	6.39331150929504	4.72246602447109	4.54409585050373	7.85702115933295	5.51048094076288	6.30827531349401	5.9835044149764	6.15225441607978	4.4635027939885	5.21702127754543	4.16528489342184	5.4982285247325	7.61086243885786	3.48493725829624	4.321899240698	6.07543208397013
PGAM1	5.47796868627935	5.74863028892371	4.84856786034815	5.92704546771258	4.98329918838614	6.32679618168564	5.51605928472571	6.14274833952413	5.87942396238631	5.56509750743809	6.35389665554982	5.82606793261661	5.3220651444065	5.49404752899714	4.43683478008617	5.25619547654174	5.11239571699922	6.21503980253119	5.61817991274478	5.19426832343057	5.9967660938234	4.7256539160709	5.35631286614495	5.04743805270924	6.3020631016043	4.88548651152495	7.03091537980916	6.54610886445663	5.28012860474539	7.22215345518037	6.29309454459813	6.06619039088873	5.03073775209622	7.15802087781466	5.28655221721284	5.48977732885576	5.52342708912996	4.65397144818708	6.50713021335228	5.70590327759528	6.1590357441472	4.74501515504823	5.34068687945529	5.03494198721701	5.77036921280038	5.03016389824803	5.66591856302991	5.25193112668859	6.10433036897962
PGK1	7.24141501389915	8.92003182377493	7.85826701837569	8.94244090255621	7.70433251251461	8.52954729253995	7.75951872611622	8.82536429238077	8.98681791581644	8.5851120223024	8.88827505796341	9.20025298633614	7.89552317780787	7.85317354574132	7.33435821295699	8.10173305724433	7.75425017109944	8.2123110663184	8.37618617875713	7.99182509194267	8.15727820989912	7.85190891564417	7.96965129094773	7.6799416880683	8.58304702885196	7.42262575189623	9.39299803393211	9.4289153673498	7.34000851252054	9.36143369745579	8.2773617998901	8.61935504924841	7.91133805431046	9.74976503349097	7.17880525487357	7.89746915690717	9.53572775196433	7.25569144331655	9.78675904794658	7.85114873041877	9.45540161377175	7.39075967369376	8.28895602357045	7.48778136035253	8.83469920846319	8.27626261814613	8.72245236252155	7.89545895330327	9.9257769463708
PGK2	0	0.0388575500203621	0	0.0615688492680028	0	0	0.142217361803823	0	0	0.0619835161089573	0	0	0	0	0.0371713376446435	0	0.0659858294985853	0	0.113300435833361	0	0	0.148999162587764	0.0380146901867159	0.0606008295541171	0.0494913701651037	0	0	0	0	0.0974759590132685	0	0	0.0405417938628468	0.913645804481218	0	0.0776531856501614	0.361319201557216	0	0	0	0.0447438212243978	0	0.11009592910342	0	0.0986890440913283	0	0.224781194395589	0	0
PGM1	5.35202399840164	6.49479479605983	6.26080477193802	6.71267143466783	5.40930946399969	6.34599950136238	4.39060578370074	6.60659028037053	5.63020450069043	5.21603573201216	6.04762999384928	5.97172517265108	5.04576621286847	5.31190994227968	5.52401037634062	5.96351735793807	5.35354913572204	5.64873290355816	5.80999829857128	5.73809766549342	5.73327298333639	6.66166125255315	5.08982438133355	5.21375553388187	5.92985726171705	5.09414315323864	5.99136538029025	7.53330636863421	5.42649959292012	6.48686236716111	5.28976070587685	6.92283649926366	5.39925314049383	6.53999161073359	4.55656429775819	5.62297426345319	6.39994693202963	6.02890061573433	6.78523796882611	6.19732482974178	6.33834061765532	5.03584689444431	5.22610001665015	6.17115477542583	4.6397646811042	5.50605284284259	4.68303951363052	4.73767594656392	6.21863975814454
PKLR	0.127765328148545	0	0.111966089603492	0.0632268019969813	2.13963320511453	0.0305479641629666	0.0378741656611201	0	0.0969364825029574	0	0	0.0522767654523578	0.0154975693953256	0	0.0192037339730927	0.107732495098158	0	0	0.138290233779912	0	0.0454429707611671	0.0396999177209514	0.0196307563355084	0	0	0.673285045168599	0	0.067087964801147	0	0	0	0.0243196791954129	0	0	0	0	0.149909667534924	0	0	0.0622598944701261	0.0231843692482634	0.120484656895456	0	0.074231394185792	0	0	0.777114573631425	0	0.0681892587789681
PKM	8.19456431810734	8.57040562587091	9.1624109674039	9.52221056088232	8.48051233691766	9.27903570982818	8.51884196230107	9.351360219145	8.72490636283933	9.58889205742593	9.49505252941457	9.66728508093003	8.30451925551087	9.24794649614818	10.0141488281867	8.32933531957945	9.35175574116329	8.69291046126943	8.72513513548801	7.96136807925088	8.21520826581465	7.38094411929345	8.60468109233736	8.13820318411799	8.88294592239514	8.68189160617065	9.8878849857839	9.90456884471403	7.82849259069979	10.0361763605414	8.89853004440798	8.99950878016042	8.87905263234027	9.98535811198485	7.46040756675214	8.47830772136936	9.86624144914301	8.31610771895613	9.54209105434307	9.05931525508093	9.3559170504785	7.09624498327969	9.0570863032026	8.66113176812534	8.68345680387952	7.92516452574114	7.90859677544947	8.75733333392484	10.0406897291487
PGM2	3.26246322599331	4.61182746513021	3.72133984572137	5.69613017251625	3.0799071303079	4.16382072649042	2.38247358940615	5.44434902406422	4.20609617133546	4.17116678759074	5.61467156802474	5.0055167640595	4.42030722536201	4.14544921419788	4.47981905866826	5.19843404009334	4.01615753561106	5.53436981105644	3.40880695078909	2.66493787744175	5.1101961777542	3.98582827828741	3.18005235744308	4.19806976915569	4.57042649887309	3.25398926623079	5.21525535433858	5.32196416181255	4.34058363157863	5.89829785294596	4.46378591466932	4.93467217970154	3.84965905547799	6.10992256603954	3.58573173296593	4.03947182502987	6.00385180852979	4.24952877529491	5.34581504253673	4.39364271930903	4.56717426124376	4.64402757176569	3.69891853783521	4.22156005537531	3.09958135817054	4.43865214969521	4.87402476499683	4.07690963632929	5.1147876108659
ACSS2	4.74547399646728	5.87504526116209	5.24562115540151	5.21533690608431	5.82199076847272	5.03721527442811	4.48797505411572	4.95211919652954	4.53322692932042	4.80793188468912	3.59988904495926	5.12977757046894	5.27219866148187	5.43668489470999	5.85662721169839	5.41908814744655	4.74723162744526	4.10670844574972	4.58224286326425	5.45572174961334	5.25549695645485	5.0120233139491	4.06873099335073	5.11579485280113	4.46168570723632	5.00246400148372	5.19876522282815	5.44303635598923	5.34519764337898	4.86366098238948	4.0866309301823	5.88204139344849	4.73210635791418	6.05801987263168	5.03918665844466	4.71697443771366	5.07040650273013	4.78084024980086	4.41224634200853	5.82024279706668	5.86085605632038	5.68269492130036	3.92186473390983	5.24490227734539	5.04274063058715	5.40423215108483	4.29603151086245	5.3613893916916	4.52620030131706
G6PC2	0.0340748202705723	0.0611540632071007	0.0394191831333972	0.032947164099129	0	0.0315363532680532	0	0.126972856257766	0.0997664862929298	0	0	0.0538064436957938	0	0	0	0.0578314745605733	0.0177794125612347	0.0600473836699389	0	0.0460020465445205	0.0236102151826453	0.0807940819582424	0	0	0	0	0	0	0	0	0.0373119306419666	0	0.124989769978664	0	0	0.0416635317293615	0	0	0	0.0640550644104434	0	0.123533772290994	0	0.0387171075728536	0	0	0	0.058385771000353	0
BPGM	3.52890882502283	4.51736389021045	5.32910924104561	4.9168492129266	5.3684191550814	4.47217580367239	4.63511588936829	4.79174636186347	7.46914523306925	4.28455114772838	5.74264493104972	4.87124732958948	5.22077879230853	4.41384452855873	5.50739506932116	5.69938033563147	4.23267610452822	4.47495513835219	3.7425128981647	5.00899774403819	4.91436360369576	4.60131024081301	4.11273348947451	4.65057502064635	4.30551094431599	5.41441971321019	4.82087333166205	6.23202176231015	4.73310483042292	5.74428221227144	5.01785511501404	5.55897778447763	5.10509974429984	5.61928094337174	3.93998816479959	4.95164374105576	5.21625307550307	4.20409375328665	4.91514320748567	5.60466145031265	7.4014418923264	4.76626121497209	4.14350770643973	5.0909423261743	4.88932751337557	4.12406339602708	4.44311594563843	4.57442247505773	5.52501646281811
TPI1	9.31980080631453	9.68956736923792	9.27462485222495	10.2885039134109	9.38912923919191	10.5099986146232	8.8464246772502	10.0585275587322	9.59701971939521	9.44839696852416	9.50353518254769	8.95286498464331	9.52100694799136	8.93557819952056	8.25364896783532	8.34366098240397	8.95173115271424	9.25266259435885	8.97078435869016	8.67905039389734	8.92917672759013	8.79278118593834	9.11327959616171	9.06250842783737	10.668149270365	8.93507957586403	10.3638850625015	10.1229327966497	8.45171143414706	10.2209163659074	9.73784458134376	8.86132950656912	8.75669674912591	9.54129819127164	7.92744850416221	8.91072516783092	10.0036992038448	8.94420399068877	10.2467180376536	9.344235535414	9.78961433582623	7.45058278438588	9.14544692141539	8.30023173957029	9.5619206444447	9.07905724540916	8.661350569234	8.68831081362008	10.388348851773
ACSS1	3.36086990381429	3.85352664517732	3.6585885339619	2.94283350506994	4.99151731107433	3.46893515094124	3.47590200570633	2.07193424509156	3.51266936314398	4.95850863643679	2.93073733756289	3.95659570319122	5.77745653862032	4.90708294212449	4.29421637004736	4.37896724872333	4.13277423327633	2.45872321263061	3.81514501529118	5.43023173970106	3.63808542504616	3.67654950971981	3.29701528841447	3.69381030797491	2.33525456524106	4.47776150390458	3.43482835641991	3.04832338653781	4.08510167941277	2.93436552494456	3.54557305603503	3.97420806599245	3.08759861792362	3.83481232629577	4.41358054354084	3.5653900172682	3.37808152505064	3.64213547153405	1.85115935203469	4.89933516903283	4.21890513195676	4.30702772089994	2.11153216121894	5.43041909747961	3.39293558819887	4.86871145526422	2.51662034663817	5.59541712962316	3.59944872542542
FBP2	0.822526219038832	0.377401430785794	0.173255383020972	0.563255771432989	0	0.0714881055841824	0.324349788902188	0.0743684217815534	0	0	0.264116021559245	0.232660756790275	0.440952198029637	0.0411027718191281	1.80990829238343	0.249627373139691	0.0799753767205959	0	0.419970287208376	0.103531209877993	0	0.261350279020981	0	0	0.594835149234949	0	0.322620422361685	0.0532503847022502	0.268673924548358	0	0.312200462637678	0.215119424517295	0.313710226150914	0.123798608462622	0.732573121295198	0.305211776078188	0	0	0.112633416985245	0.431355521573516	0.253021095711513	0.313013608541585	0.0679140140884663	2.71659588199414	0.119156941873632	0.157690513582053	0.0721744169243166	0.288771967247402	0.229341813043554
LDHAL6B	0	0.204766750654613	0.134352386623363	0.314522521791615	0	0.0550567933689351	0.254473107952733	0.404794153147693	0.0882773096804519	0	0.206268124520983	0.0934249594191029	0.108624814681649	0.12234140752612	1.56866451371474	1.80560902947617	0.177343788281726	0.0529722748139887	0.0643310462459839	0.227617868610658	0.399663303888018	0.204140716780225	0.0701145026613282	0.110897723329813	0.0909888884147723	0	0.517527670337266	0.0409625477784978	0.209890007234039	0.257372755606801	0.299947954060028	0.420509350488903	0.369717729413565	0.269990634488318	0.283329168051641	0.141432790929296	0.674731809354665	0.261470639012782	0.0869196067373263	0.31034012061215	0.371168515498428	1.06228269332089	0.528971317498367	0.0675010485665715	0	0.287945038644519	0.109026176498367	0.226015216402988	0.386810946472217
[truncated: 454 more columns]
