# Supplementary material for: Integrated bioinformatics analysis of nucleotide metabolism based molecular subtyping and biomarkers in lung adenocarcinoma
Source: Front Immunol. 2024 Aug 1;15:1430171. doi: 10.3389/fimmu.2024.1430171 (PMC11324481; doi:10.3389/fimmu.2024.1430171)
Supplement: Supplementary file 7 [file DataSheet_4.csv]

	TCGA-55-8615	TCGA-97-8177	TCGA-86-8674	TCGA-50-6592	TCGA-91-A4BD	TCGA-50-6590	TCGA-50-5051	TCGA-62-A471	TCGA-67-3773	TCGA-NJ-A7XG	TCGA-91-6848	TCGA-55-6986	TCGA-86-6851	TCGA-73-4677	TCGA-78-7540	TCGA-44-6775	TCGA-69-8253	TCGA-MP-A4T8	TCGA-NJ-A55R	TCGA-53-A4EZ	TCGA-55-6970	TCGA-86-8359	TCGA-99-8032	TCGA-50-7109	TCGA-44-7667	TCGA-NJ-A4YG	TCGA-55-8302	TCGA-64-1679	TCGA-38-7271	TCGA-50-6595	TCGA-55-6968	TCGA-44-8120	TCGA-99-8025	TCGA-50-6594	TCGA-44-A479	TCGA-86-8076	TCGA-MP-A4TF	TCGA-78-7161	TCGA-38-4632	TCGA-95-8039	TCGA-86-8075	TCGA-44-6147	TCGA-69-7760	TCGA-44-6148	TCGA-64-1677	TCGA-NJ-A55O	TCGA-05-5420	TCGA-97-8174	TCGA-MP-A4SY
ABCC2	0.562865167656164	0.499169814115249	0.322043505874256	5.43634176511432	0.378289653095451	1.10547694467755	1.73634510188322	7.26220104637301	0.32527127079596	0.485941983412419	0.329869872317659	0.27357556561538	0.512580878673969	2.41646145766792	0.21685835977496	0.626828506674289	0.313710226150914	1.35123255125905	4.76132783010978	6.38011815428014	5.87025867143499	0.183200646725428	1.16156525639703	0.45817198959259	0.0614306004977481	0.39011735366633	4.92970106313801	0.463099267348104	0.23204671335011	0.399553938384354	0.866868424618348	0.565402203890838	0.547449829143966	0.0855606248726255	0.969896447296332	0.633012640201731	1.84120830798931	0.661567199527146	0.383386346199016	0.82081207722872	0.719840555064268	0.866921188778875	1.20106921784666	0.423954594014897	0.511670437570374	0.660563585545184	4.08743738170145	1.02219023963407	1.60677384404868
RAD51	2.16085566549316	1.90079919893024	2.14606864148895	4.24619523982235	1.69126614713828	3.68240474836194	2.15966147496394	4.19775532977455	2.59306687683096	1.5909612413426	3.92891981647101	2.27148543852706	2.03467352930027	1.30205578809862	1.96849630897794	2.86409044064501	1.0779949188495	3.05147651495395	2.03262985192717	3.83660081024076	2.69032769260495	2.27607972757473	2.40198536304195	2.58438530725841	5.06116702707678	2.08161232285789	3.5068938636818	3.37049910320235	2.06760430102973	4.05872344099391	3.59303101105051	2.37303564925926	3.06983962506863	3.8515191911699	2.23434802990267	1.45148808269183	2.8532970779872	1.7003953268415	4.02022659711956	3.04379943157934	3.22815682257048	1.97530001233708	3.23892439810888	1.1510145087131	3.05512622547622	2.20222963391585	3.24258726342859	1.35049724708413	1.8426973028498
PFKP	6.59692023843586	5.28601985604892	2.17549266504098	7.2705298767684	3.53008323087464	6.11864212364298	7.15488897654159	7.54914392673794	4.20798653009602	5.3826707107827	5.9451300965697	5.64887380368036	4.36427826059909	5.76187297739397	5.60645703403922	5.19786146072763	5.77769060637958	6.75949675541606	6.26272817634128	7.22892929287598	5.60229949402491	5.65021310531358	5.6547878078135	6.9597829039063	6.23646583069153	4.95693018515691	7.84916987165359	6.19422497801437	3.63832874872253	6.25962087653868	5.54859691524016	6.18855719755127	5.79397389206779	6.39331150929504	4.72246602447109	4.54409585050373	7.85702115933295	5.51048094076288	6.30827531349401	5.9835044149764	6.15225441607978	4.4635027939885	5.21702127754543	4.16528489342184	5.4982285247325	7.61086243885786	3.48493725829624	4.321899240698	6.07543208397013
MCM2	2.93092653106403	2.6659157214261	3.04071712290735	5.41451781005274	1.45159358141516	5.19861201606641	3.19296739410818	4.35574222300312	2.9712216418545	2.64742964422186	5.59167642527902	3.79872451386451	4.51964883214568	2.74491454545408	2.20310716660741	5.31049645258211	2.01013531488519	3.4312084094621	3.05505679336893	4.52228178046761	3.90917785765831	3.34952097607462	3.19968804755407	3.95789603100976	7.03503879584919	2.50977183791459	4.4571805706639	5.4949755541425	3.70950018629748	4.75428358118741	6.19446336168908	4.02483382252813	3.31305715699808	5.17596365008829	3.21757195855811	3.24159615530954	5.0267867829479	2.45362292963933	4.24511531559753	4.17264752161476	5.01527900052637	3.86228276121847	3.9818709151367	3.28766436585954	2.91441144428101	2.62907679754256	2.62606527254028	3.02688856552704	4.34537508398503
UBE2T	4.66261568637132	4.661755299448	4.97656985122546	5.47628446764463	3.37535922227204	5.33315177152778	5.66404757687772	6.33322334549779	4.1425686458654	3.51191074867093	6.38865107061928	3.78734887605595	3.31947342625785	3.40771983700861	3.09039616590297	4.62430973682283	3.38854775505888	5.36172976540719	5.26761070240877	7.12130660526716	6.04152774268878	4.66166410254913	4.87101070502432	4.36374579738837	6.78430635786407	4.30875402971245	5.79752405802433	4.30818610546258	3.57582057329859	5.90612817030349	7.04969610569435	4.70972073297194	5.88433172554735	5.7409869070615	4.15819966726974	3.4932246074866	4.72346026701565	4.24568579883518	6.72745490615089	4.98477161238543	5.13363749977533	3.9603143083542	5.59780228722187	2.29260508187564	6.22399009399077	4.37842145199579	5.3958511293886	2.63777252000544	5.06424911964855
SMARCD3	4.04224158719268	4.63542937107182	3.50137544860746	2.61272993295237	3.93837989808029	2.34585051721949	4.53214861430767	2.35732678586246	2.75540036922926	4.93618562737476	3.0265522131407	4.1937559761516	2.23796135298742	3.20907899618453	2.9774447935122	3.3503369858811	2.76500424625004	4.11412544493356	3.45647762935182	4.89586000668985	2.5257682188879	4.54110591053595	3.19770815795585	2.79503959962436	3.89782125965936	4.26854667867127	3.38930523074296	3.1623389577246	3.4480022897858	2.7003953268415	2.06429655140359	3.57536074246043	3.75171007662244	4.70729286322689	3.38852020299317	3.77087132219082	3.39239986014005	4.50926512240761	4.72110465863062	4.94204056669097	3.76216806876074	3.01703696179273	3.8675999893454	4.81476573501222	3.67138396273252	3.86598807808353	2.87263179113525	4.46396242831317	4.35815710586677
PTHLH	3.40973035386445	1.30614555930877	0.406318970636192	1.33342373372519	0.140386032283056	2.02474519019714	3.49053162383692	3.84489779716981	0.601601442834945	0.740279982672883	6.55857224569129	0.724475653596602	0.475811237140141	0.573277567876004	1.42244831223346	1.73586872907358	0.464877338091541	2.07234594375766	1.09153059312062	0.896620611359417	0.576377014607468	1.48160894299005	3.91603708097842	0.972766165254485	1.01278318469829	1.10621429609097	4.49246851493382	2.92337740685555	0.892663023578705	3.51714968814021	1.33147592612319	0.98411536131308	1.06301966207355	0.644040842922409	1.59507393882135	0.548140656895047	5.8187381015418	3.01847394491382	0.943808831326255	1.45238457602946	3.34498468584022	1.0167337780835	2.26981115388004	2.35833999350208	3.66567700672279	0.125122060569824	1.39506279951758	0.751292318641787	2.91756542047899
POLE2	2.94500832841542	2.34624777408278	2.45146170680553	3.19493804160222	1.66875453321504	3.35825558670513	2.45272720572556	3.02297139913482	1.96576581804738	1.76132783010978	3.49373698730886	1.59330595925049	2.05370219895852	1.28587564108755	1.39785771205854	3.48200022469965	1.48743489711005	2.76451601379795	2.27697301878873	4.13000830410861	3.38038313797093	2.48031683062746	1.95188614969967	3.07222587711566	4.76988808093258	1.69224863567338	3.46302077255547	3.00192831534358	1.60202922491099	3.06129233847829	4.24751742604836	1.5403745061903	2.57867308788111	3.77872373264027	3.3786503372619	1.34300978255439	3.88170376926515	3.43003097221985	4.01077088900439	2.50979716901876	3.01294404716608	3.47756983371482	1.94729211089273	1.28918525387363	4.10400111032121	2.30506581783713	3.15492339663762	1.71826297695093	2.93461085396445
MCM4	4.54399690404392	3.99492361303586	5.09241888704746	6.27042989385483	3.59342548560418	5.53273150314131	5.49607241386071	6.38065153588127	3.51961738368386	4.46172499150271	6.00514169885443	5.06267436276339	4.81921854840945	4.07160823363952	3.72503217523837	5.31298929341483	3.95595439591841	4.68785574366622	4.57142804800103	5.97830089863902	5.79756296534279	5.13861380764741	5.14627641607256	5.22787967139526	7.2029230856876	4.48701034611158	4.90117100950565	4.8885387004178	4.12894497450601	5.94239486225302	6.52934777738753	3.95903749550235	5.28812966201805	5.74192803581118	4.11328376412012	3.81456067712147	5.98586014842343	4.08196163853542	6.65354159960892	5.08597694907364	5.98291145848944	5.18495347437967	6.24576374735887	4.01052922479641	5.62521203215145	4.3817332792046	4.47281916334074	4.01382847026898	6.3248465983567
NEIL3	1.75090658849175	0.889785022003553	4.13108731799737	2.5642806034713	0.343464676154529	3.2725159510304	3.28215805904081	6.0189345559805	0.780646058767986	0.502025021517695	4.08986250735592	0.784168920502028	1.14899916258776	2.47539622238262	0.674731809354665	2.63597884463	0.876723206515167	2.60682121152931	2.25220369615542	4.98098951741252	3.21629964484864	1.16645837172253	0.803970928019085	1.77281468749919	3.5488927894645	0.95821164810969	3.40907860128668	2.03773362744651	0.833497336859835	2.80080673633567	2.84851778572219	1.24129106193372	1.92010270703537	3.07695237942957	1.68257329734758	0.622930350920177	1.96269707896043	0.791855736842928	2.93060488734821	1.8108543624115	1.97008057490381	1.41059455811463	1.89522505499866	0.229341813043554	2.40691756542251	0.905812980951766	0.99102744700066	0.725348533004212	2.87140998646805
RAD51AP1	2.80617967753836	2.48972274753631	2.40569290132626	5.09546032063792	1.85630848971744	5.17441041358138	2.19849415363908	4.39709102017243	3.02641056761977	1.64173097813475	5.43998542791532	2.03864688122188	3.96185480763616	1.89526383868728	1.96377003107076	4.00155907129185	1.25386828044172	3.32159623686282	2.62339868237726	4.43265213394547	3.71447633040814	2.53821532139083	3.39519993131188	3.65751424976317	5.75882016038189	2.09932887244062	4.21810692610655	3.68678063494857	2.27789550567118	4.83377054868546	4.78669044762984	2.60499643993129	2.61626358466156	3.97320715411346	4.06637339491825	2.16966849952309	4.0379707777428	2.79308433340271	5.4413971596424	3.27854981612396	4.15919321164876	2.83759352251341	2.60053143237212	1.88084222496974	4.298071734934	3.03211847991791	4.01973749217996	2.090548603523	3.1570275363437
PSMD14	4.7398211059078	5.15308380816158	5.16809241680918	5.7830060692125	4.10144838048991	5.93840342367024	4.91102999526567	6.01236307034052	4.70206460908395	4.49103212960929	5.26007836306382	4.9628497458368	4.49287864820573	4.66377155748241	4.80456473274828	5.25056750636757	5.31048554625018	5.26960921150254	4.69678396203102	5.35785106893194	5.69603834004748	5.27344502134888	4.96929787022507	5.05867149690804	5.48608361913596	4.53841400208742	5.30345930182834	4.99119075350728	4.01655871885128	5.79631221835552	5.04563517749973	5.23116356777884	4.75802595517606	5.87623451904191	4.99699877983161	4.4494425206982	5.63658692148721	4.81054078837042	6.23938467473038	5.14499262384746	5.31491762528977	4.15070832499395	4.87759212102279	3.99604520672915	5.25431436527372	4.69845742564171	5.48799112711841	4.46532804455282	4.99689486644611
HROB	3.50432801047892	1.7872652827517	2.19314091914488	3.60402386581459	1.39061266181623	3.02035996060265	2.25806659831133	4.03006234649063	1.40533891584755	1.45053824685884	4.28471400017755	1.75398954585597	2.50809900089128	2.32898003740385	1.58630838810953	2.6275445067547	2.10668332357977	2.66691562036822	1.77467111232688	3.99787045388805	3.36562255611334	1.74631276642546	2.84056394205016	2.87952933898192	4.81794041091973	2.1189908915482	3.64109511642847	2.96539643610591	1.67079502439611	3.56298724269714	3.53350105433765	2.34360680099489	3.00090140274153	4.49055087727003	4.27680929013385	1.30234829941141	3.33411056784475	3.58307373887469	3.67001317718054	2.40378579954796	3.10468890280843	1.64751391697953	2.98267420763938	1.15380533607904	2.54198558377447	1.40212183843638	1.78232468487032	1.76260394917006	2.80712819502216
AUNIP	1.75510121893164	1.16014572540458	1.5414652784912	3.46079497682632	0.814755482809874	3.5702443243068	1.71074583234848	3.58239944163511	0.902034978258127	0.724039015767268	4.40819555008737	0.978854578429081	1.37901093127725	0.657731456828462	0.950767000593138	2.46366613459387	0.734742131297059	2.73244287693759	1.14613382889337	3.46421081834216	1.94133171443738	2.15484240686923	1.55178668981222	1.79152237769619	3.80736522698538	1.26417608755175	2.32117769834609	2.69398867721952	1.16934780797957	3.02290040211008	3.43537523349042	1.58866067403132	2.63645061667898	2.19553658529377	1.67915352083809	0.894449162196864	2.09308686210536	0.991245184901849	2.84193287582641	1.82875342578597	2.44509101484404	1.59324236719463	1.41088377719558	0.605115001689438	2.56584085376054	1.56271866397075	1.0574849311079	0.706994615708651	1.8141812431704
GMPR	2.34684345435114	5.52724553072632	3.23069489712192	2.53891058415613	4.77210207214153	2.22974171998411	4.19657557134662	1.82436054228771	4.14776255746494	3.62274297576037	2.55728754227831	3.29661892143882	3.11541617903085	4.8985179520251	3.70264646274129	2.97118484732662	4.04172485162315	3.17775836957113	3.70130507558435	4.86374521939827	3.28795980938389	2.86427530416779	3.28009518947445	2.72478122146674	4.52421415767581	4.6413726178197	3.50879625205926	2.82356595521352	3.38153256893404	4.69090312700952	3.98809385602591	3.40389484473165	2.75518669677506	5.69057633077493	2.37052700158361	3.59139218959811	3.08516968054594	2.49962906800074	2.6357776042051	5.30313778384227	4.14672852793188	2.88870760110697	2.23474655174432	4.62134860889407	3.22903411687055	4.67308147754704	3.14108940695906	4.28671114809054	3.51679681538656
TICRR	1.07505336460451	0.611077928831762	1.00906046815638	2.02385856727509	0.343578377146895	2.88656965625317	0.880254513281934	2.65544342538989	0.320311370907041	0.695013872632582	2.92656879107202	1.00014426229109	1.47285164864363	0.298189070141322	0.852718007160737	1.68201903419788	0.341416524478722	1.33479707513389	0.739070392796514	2.19383481065384	1.29695657425208	0.999061943321964	1.2060180040209	1.01392670604292	2.7568098142945	0.683831174401323	1.96513781246318	1.44726179517457	0.731791478717128	2.04278439808924	2.56535345678263	1.1036654827657	1.22921874244925	1.87790126943554	1.60800489338702	0.480678738754799	1.81377093201582	0.899794348208829	1.31898199095519	1.49871041398866	1.63788841867442	0.904195048237875	1.45322782587645	0.441377238922713	1.84153038306605	0.860684756881905	0.635707964302555	0.925847547927009	1.69710657447697
CYP4B1	4.26913042033106	5.87140998646805	6.89760347428054	1.42077880661507	7.95917025971229	0.108758614360937	5.14196814334017	1.43994222375148	5.51897568538062	7.24810024685083	1.89165248793397	6.19721669311005	4.42377983839226	5.90055529709631	6.06022900650482	5.5929314788393	8.46880729529275	3.41093803322841	6.5265477519982	3.09295160099135	5.62949651099806	2.40960817268175	1.89114695455149	7.17819275482543	1.03499039234512	4.77541933529482	4.41835188778552	5.63732042621168	6.20843922356261	1.93372369789583	2.03432137760918	4.55671142771396	5.88860688646704	0.535256710903838	2.30827349297707	6.36323066241862	3.19799116573513	4.13996875270456	2.82806283979536	6.58879257648167	4.22185388643655	7.01696536021733	1.87125225885525	9.29217206336225	2.8560295502122	5.99715915319305	2.91901584487668	10.854372858621	5.13815095179957
UCK2	2.42728434617368	1.86024772705551	3.41291698330213	3.72490124828209	0.805457561465036	4.66448284036468	3.46372707198851	4.1307414624967	1.32060020452647	3.21003032826047	5.34638253281232	4.29241366782748	2.91935915297084	1.53211743714721	2.97856174947575	3.28527895565108	2.51217630911414	4.14153088562518	3.64509060847387	3.4449452967697	4.36222439228574	4.20585383887338	3.0939319568733	3.95784961090618	4.71158300747396	1.60682121152931	2.25559137082729	3.55802267352524	2.61868502311181	4.18743521755137	4.93925949412351	1.92880614534063	3.91274565820031	1.22490464410609	2.02952356109394	3.21398488202275	3.28226186658765	3.15237814540104	3.39698145949187	1.96347412397489	3.78866483209718	3.12301504911865	2.27991696162368	3.15673637689954	2.59865104788461	3.94617875057038	2.77965895435969	2.09037922739535	3.30051912993323
CDCA5	3.17431053397168	3.02984155713672	3.01387312372272	4.99036495881985	2.23370403121288	5.72119217458519	3.66196617019953	5.60345721709402	1.93447875890688	2.15587873270414	6.36701803748046	3.29419430975932	3.85648777949568	2.00396196615242	2.55807166895887	4.05686094304675	1.92645493454408	4.30858658811051	3.43070008853376	4.81844668879395	3.91576945502598	3.02556040232443	3.83856861047501	4.21796738847836	6.99354530133689	2.87954894308078	4.87078883424145	4.42417636874824	2.85567083444037	5.90493441821843	6.19149158800837	3.70432974557446	4.23118661322787	4.61375558329777	3.87061131304454	2.31176466015909	4.39544673569892	2.43525520506118	4.15305948070788	3.33382442669844	4.57649795171541	2.49530297253098	3.38059093426592	1.65287651480962	4.9620769928749	3.20573656661566	3.63626498942179	1.95367498444949	3.98068341400711
BTG2	7.45202126673023	8.15212864753434	8.62642051880211	5.695977115154	7.64861068312363	6.79380356583548	7.54854143206717	5.01139276442994	8.71466452537268	7.43246840667055	6.84685056064773	7.75150389068654	7.83327847710436	7.69161930598027	6.87461133112796	6.88003038514731	6.78195371927053	6.2436176749015	8.00483899280915	7.30752051228431	7.71434032022533	8.61917454709119	7.65200456002422	7.09072219341921	6.84339348418303	8.86388766785381	6.26035504376393	6.26573692621362	8.0715428079926	5.29503236365659	7.86327565925202	6.40534061790861	5.74970856044483	4.64500411821234	8.25938266254321	8.18823919395043	6.33933873517106	7.06966350408436	6.03793345111455	7.53894239061996	7.18858291173097	7.17577906621998	6.73627203217721	9.68811617597715	6.11759531375921	7.0833293324374	6.73099447300068	7.76178257697045	6.92550578054671
HK2	5.5906409394626	6.97455569740955	1.22595354036506	7.07420891185302	4.59466200206688	4.50142640607357	2.17018145776525	5.86060282387304	3.70043971814109	6.14882634565823	6.64408844498027	6.27758869546322	5.38688680320377	4.46819228975389	6.62250140155819	5.34334385903079	5.24475769775601	4.29757295381202	4.5104619514787	2.07378596459392	5.77209151223053	5.38050781933945	4.6929962183405	5.09231316644616	5.4571904225474	4.29848236641607	6.18294053728157	7.40582987720521	4.77112495312837	6.70775806148201	5.17046190467896	3.73425438828525	3.73678885319809	5.07208006847257	2.90635188889508	5.04409243339982	6.33505085709478	5.35304093573761	5.2801620192424	5.55365540233289	6.2022864546479	4.71469227175072	4.31480526741538	4.42614396587489	4.80847257767866	6.2502036564993	3.77499784895625	3.78755783812825	5.34934050583208
HMGB2	6.47768056520764	6.19990590512671	6.25246296792372	6.77539299600591	6.15549626941103	7.18361652583442	6.90957631594827	7.30597507954342	5.88621601596957	5.47573018895143	8.14442933065326	5.63756387893541	6.40530827840504	5.85555871746786	5.57938835339596	6.73615294768905	5.57883307255957	6.11651239579869	5.56248666937185	7.53300572230118	6.18068892949254	6.23411039718736	6.30514792116471	7.48074577873116	8.98583425399154	5.7817426326594	7.02339841690113	6.26482539144008	6.50066185503109	6.9558137814038	8.26029340690922	6.85320224609524	6.15213879056543	8.08415676953836	6.57436343460714	5.72290040700863	6.32477100795335	5.97226989161005	6.96505813780364	6.47824380438011	6.55935108545128	5.97264601836305	6.19253151759392	6.16947408878326	7.64899600182714	5.50160155863706	5.2255063102193	6.27216319537305	7.10714592006494
OTUB1	5.60354326709571	6.12615103250443	6.27955486850295	5.40286199253798	5.54888662603702	5.6424358789469	5.77579330131039	5.71654924144589	5.95692321757353	6.14520463019538	5.99333923358597	5.78822109217913	5.27836396264779	5.63209950339242	5.78668522080531	4.73279722260424	5.74480424345159	5.79017774193767	5.39134499346739	5.11294195153498	4.99241043124067	5.05575096411845	5.66292894489556	5.75832716498924	6.5330727111057	5.91877023410075	5.98321252839299	5.40138130441435	5.23939804156656	6.17719227693379	5.85178651352787	6.4273698383688	5.99167149312392	5.22155232217076	5.19994319276524	5.23827097331879	5.87816129537383	5.6768287358329	5.75659901899407	5.37639458039091	5.36494006258596	4.63829572863033	5.3834554709153	5.73106102013609	6.5958646471448	5.60647776205461	5.5330181855701	5.0497483739397	5.79959506194839
CANT1	7.19830653608007	6.16620527050044	6.02141976193071	6.9985148378782	5.06156452919446	6.15400997353014	5.07306613384473	6.68023010594193	5.49570795241703	5.78847952202295	7.06837200944626	7.67384470806572	6.63610399644583	6.27511137084862	6.96687685661105	6.12980497201958	6.00816190893693	6.19881432411666	5.92700752907241	5.56817502911414	6.32386901689598	6.65710689835283	5.73078394654105	6.04700827369947	6.87120419779557	6.18644311175648	7.46389460386601	6.95711249162936	6.01272509106555	7.18504686964732	6.463655149897	6.97338397115774	6.55673288291225	7.0025506379073	5.89680222513596	5.49693524492541	7.18466611216739	5.83332781832953	6.7920523305412	7.11735219565399	7.57233263818064	5.66601034382304	6.52377050450517	6.61524854596078	5.35895179513761	6.50053917058122	5.33253608876139	5.58434922499845	7.15797844994543
EXO1	2.37887225193724	1.80273089553216	2.24756299707135	3.67119145164942	0.945308046925047	4.09247808720039	2.48036853734721	4.65306001710456	0.909427507052698	1.35162832910278	4.73494801773644	1.66707463132383	2.00057696263152	1.40261304298717	1.20876694742141	3.62286360131002	0.58207422139633	3.34981817197586	2.80518925483949	2.91439230823728	3.90207357931074	2.10195256663982	2.80741675052018	2.01838492098759	5.57692719659154	1.76171078436334	2.77978500530113	3.15780367437574	1.95013243051874	4.39817248537055	4.76935917948483	1.95218444289641	2.28623060583327	3.90229551532239	2.62611201085861	1.11296696495818	2.94688054835801	1.56203478332638	3.44740727947267	2.82093458349474	3.18347063440457	2.2153990376537	3.20047296560528	0.590338533179087	3.31131419258796	2.1354363665095	2.34792072717686	1.12161225474119	3.01820685665331
PARPBP	1.48928602262588	1.24750223538748	1.24141310702649	3.27461949471604	0.867896463992655	2.12888725202637	1.90685212322779	2.64533275362486	1.47814347326819	0.665483732552649	2.96604279245181	1.12565110166152	1.75034924058415	0.916247323690013	0.850879415088071	2.34022042516393	0.881429697338516	2.08260041184227	1.07566953523283	2.86294724802092	2.23054120146292	1.43071346769515	1.88099890766012	2.3418719206444	3.27099232439347	1.28617145110702	1.57284117365458	1.85031937818731	0.868370696739232	2.37587351985015	3.28597918149377	1.2784606094434	1.46367476536846	1.89704676223591	2.09487787567887	0.821465323805825	2.38959434384812	0.875937296466376	3.39279824099381	1.16079113991939	1.74049587418707	1.80414981805397	1.37945461560501	0.938398718582939	2.73792466751184	1.00539998774259	2.84064450353337	0.98564614971725	1.8743248411981
BLM	1.870029284821	1.04739878887541	1.45475496109782	2.76436738851123	0.667574265975019	2.83547947787187	1.57235613631782	3.24083330086179	0.775092694119104	0.982144815105419	3.98558239928538	1.58597203395436	2.29592868941729	1.14613382889337	1.37406571822254	2.62920109208578	0.749062230738571	1.81307313512634	1.10909305928	2.20197881221953	2.82266897229948	1.26831461317523	1.87117338858184	2.10802256251641	3.62273126400481	1.44466706684191	2.10681730343136	1.96938076494161	1.76981404640157	2.62234472272424	3.75213842072152	1.98028126904537	1.97294992699427	2.28338843943231	2.42059019261122	1.49768900076968	2.43215768731055	1.74222184423398	2.25205227503151	1.92527789063876	2.57058436489177	1.93434023481218	1.70721554571642	0.779385806198936	1.89956236015469	2.32814711403363	1.54843662469604	1.52666980940212	1.85901538479941
NME1	4.67015484759924	4.62817866699795	4.73070516099876	4.30506581783713	4.32091785473342	4.33316608660586	4.36668590242342	4.98529548747609	3.87162683378308	4.3391445128419	4.98615149988466	4.6014469347961	2.38009217286703	3.43118166019371	2.82405498366306	3.55037494533835	4.52620030131706	4.63948687022524	3.09877324824589	4.12434467957524	3.79939819822926	4.45483390689887	4.47798810810165	4.32578934582868	6.05017080608445	4.57314423920162	4.67023984317327	3.49159659441045	3.05536921154049	4.90809714578959	4.10109534531632	4.92520666765954	5.83610844051621	5.91737685364074	4.0389189892923	3.84169139364526	3.72185384216347	3.93637410778693	6.18773608087232	5.08720822554108	4.11923995986992	3.56035178976315	5.3449030437817	3.07011450266133	5.82409063550415	2.912285792326	4.57488260499984	2.95436383943851	4.82573984304519
[truncated: 454 more columns]
